# Supplementary material for: Prioritizing transcriptomic and epigenomic experiments using an optimization strategy that leverages imputed data
Source: Bioinformatics. 2020 Sep 23;37(4):439–47. doi: 10.1093/bioinformatics/btaa830 (PMC8088321; doi:10.1093/bioinformatics/btaa830)
Supplement: btaa830_Supplementary_Data [file btaa830_supplementary_data.zip]

Archive with 3 entries (3 files):
- supplement.pdf
- Supplementary Table 1.tsv
- Supplementary Table 2.tsv
