# Supplementary material for: Prioritizing transcriptomic and epigenomic experiments using an optimization strategy that leverages imputed data
Source: Bioinformatics. 2020 Sep 23;37(4):439–47. doi: 10.1093/bioinformatics/btaa830 (PMC8088321; doi:10.1093/bioinformatics/btaa830)
Supplement: btaa830_Supplementary_Data [file btaa830_supplementary_data.zip › Supplementary Table 1.tsv]

# Biosample	Assay
IMR-90 nuclear fraction	ChIP-seq SIN3A
subcutaneous adipose tissue female adult (51 year)	ChIP-seq H3K9ac
kidney female embryo (120 days)	total RNA-seq
osteoblast female adult (56 years) and male adult (62 years)	RAMPAGE
suprapubic skin female adult (53 years)	ChIP-seq EZH2phosphoT487
esophagus squamous epithelium male adult (54 years)	ChIP-seq RAD21
subcutaneous adipose tissue female adult (53 years)	ChIP-seq H3K79me1
stomach female adult (51 year)	ChIP-seq RCOR1
prostate gland male adult (37 years)	ChIP-seq ETS1
Peyer's patch female adult (53 years)	ChIP-seq H3K9me2
ascending aorta female adult (51 year)	microRNA-seq
layer of hippocampus female adult (75 years)	ChIP-seq GTF2F1
mammary epithelial cell female adult (23 years)	ChIP-seq H4K91ac
subcutaneous adipose tissue female adult (51 year)	ChIP-seq H3K4me3
lower leg skin female adult (51 year)	ChIP-seq H3K36me3
sigmoid colon male adult (54 years)	CAGE
suprapubic skin female adult (51 year)	ChIP-seq REST
kidney male adult (50 years)	ATAC-seq
suprapubic skin male adult (54 years)	ChIP-seq H3K9me3
subcutaneous adipose tissue female adult (51 year)	ChIP-seq H4K91ac
kidney male adult (50 years)	ChIP-seq GABPA
IMR-90 nuclear fraction	ChIP-seq USF2
CD8-positive, alpha-beta memory T cell	ChIP-seq H4K8ac
melanocyte of skin male child (1 year) and male child (3 years)	ChIP-seq H3K79me2
caudate nucleus male adult (81 year)	ChIP-seq H4K91ac
stomach female adult (51 year)	ChIP-seq ATF3
subcutaneous adipose tissue female adult (51 year)	ChIP-seq GTF2F1
duodenal mucosa male adult (76 years)	ChIP-seq EZH2
vagina female adult (53 years)	ChIP-seq TAF1
prostate gland male adult (54 years)	ChIP-seq H2AFZ
liver female adult (25 years)	ChIP-seq ETS1
melanocyte of skin male child (1 year) and male child (3 years)	ChIP-seq MAFK
B cell female adult (27 years) and female adult (43 years)	ChIP-seq GTF2F1
thyroid gland female adult (51 year)	polyA depleted RNA-seq
gastroesophageal sphincter female adult (53 years)	ChIP-seq H3K14ac
omental fat pad female adult (51 year)	ChIP-seq H3K4me1
HUES64	ChIP-seq RCOR1
suprapubic skin male adult (37 years)	DNase-seq read-depth normalized signal
skeletal muscle satellite cell female adult originated from mesodermal cell	ChIP-seq CEBPB
B cell male adult (21 year)	ChIP-seq H4K8ac
H1-hESC cytosolic fraction	ChIP-seq H3K18ac
A375	ChIP-seq POLR2AphosphoS5
vein endothelial cell male adult (48 years) and male adult (52 years)	ChIP-seq H4K20me1
IMR-90 nuclear fraction	ChIP-seq NRF1
effector memory CD4-positive, alpha-beta T cell	ChIP-seq RCOR1
omental fat pad female adult (51 year)	ChIP-seq H3F3A
lung female adult (30 years)	ChIP-seq ELK1
sigmoid colon male adult (37 years)	ChIP-seq EZH2
duodenal mucosa male adult (76 years)	ChIP-seq H4K91ac
ovary female adult (51 year)	polyA RNA-seq
esophagus muscularis mucosa male adult (54 years)	ChIP-seq H3K27me3
A375	ChIP-seq GTF2F1
IMR-90 nuclear fraction	ChIP-seq USF1
lower leg skin female adult (51 year)	ChIP-seq FOXA1
duodenal mucosa male adult (76 years)	ChIP-seq ZFP36
sigmoid colon female adult (51 year)	ChIP-seq GTF2F1
HT1080	ChIP-seq ATF3
fibroblast of villous mesenchyme female newborn and male newborn	ChIP-seq H3K4ac
chorionic villus female embryo (40 weeks)	ChIP-seq H2BK12ac
uterus female embryo (24 weeks) and female embryo (28 weeks)	ChIP-seq HDAC2
Daoy	ChIP-seq H3K4me3
caudate nucleus male adult (81 year)	ChIP-seq RCOR1
SK-N-SH nuclear fraction	ChIP-seq TAF1
layer of hippocampus male adult (73 years)	ChIP-seq SUZ12
liver female adult (25 years)	ChIP-seq H2BK5ac
skeletal muscle tissue female adult (72 years)	ChIP-seq H3K18ac
colonic mucosa female adult (73 years)	ChIP-seq SP1
neutrophil male	ChIP-seq H4K91ac
IMR-90 nuclear fraction	ChIP-seq CTCF
subcutaneous abdominal adipose tissue nuclear fraction female adult (59 years)	ChIP-seq SIN3A
IMR-90 nuclear fraction	ChIP-seq RFX5
subcutaneous adipose tissue female adult (51 year)	ChIP-seq H3K27ac
esophagus female adult (30 years)	ChIP-seq H3K9me2
colonic mucosa female adult (73 years)	ChIP-seq ETS1
adrenal gland female adult (53 years)	ChIP-seq CEBPB
GM12878 cytosolic fraction	ChIP-seq H4K91ac
iPS DF 19.11 male newborn	ChIP-seq H3K4ac
skeletal muscle satellite cell female adult originated from mesodermal cell	ChIP-seq RCOR1
omental fat pad male adult (54 years)	ChIP-seq GTF2F1
omental fat pad male adult (37 years)	ChIP-seq H3K4ac
natural killer cell male adult (21 year)	total RNA-seq
common myeloid progenitor, CD34-positive male adult (42 years)	ChIP-seq H3K4ac
fibroblast of villous mesenchyme female newborn and male newborn	DNase-seq read-depth normalized signal
NCI-H460	ChIP-seq H3K4ac
A375	ChIP-seq CHD2
occipital lobe female embryo (20 weeks) and male embryo (22 weeks)	ChIP-seq H2BK5ac
CD4-positive, alpha-beta T cell	ChIP-seq H4K91ac
mammary epithelial cell female adult (23 years)	ChIP-seq H3K79me1
upper lobe of left lung male adult (37 years)	ChIP-seq ELF1
osteoblast female adult (56 years) and male adult (62 years)	small RNA-seq
cingulate gyrus female adult (75 years)	ChIP-seq EP300
SK-N-SH nuclear fraction	ChIP-seq ELK1
HUES48	ChIP-seq EZH2
heart left ventricle male adult (34 years)	ChIP-seq H3K4ac
esophagus muscularis mucosa female adult (51 year)	total RNA-seq
neurosphere female embryo (17 weeks) originated from ganglionic eminence	ChIP-seq H3K4ac
NCI-H929	ChIP-seq FOXA1
esophagus muscularis mucosa female adult (51 year)	ChIP-seq RCOR1
A375	ChIP-seq YY1
A172	ChIP-seq FOXK2
IMR-90 nuclear fraction	ChIP-seq SMC3
NCI-H460 nuclear fraction	ChIP-seq EZH2
chorionic villus female embryo (40 weeks)	ChIP-seq MAZ
endothelial cell of umbilical vein nuclear fraction male newborn	ChIP-seq H3K36me3
Peyer's patch male adult (37 years)	ChIP-seq H3K9me2
neutrophil male	ChIP-seq BHLHE40
SJSA1	ChIP-seq H2BK5ac
MCF-7 cytosolic fraction	ChIP-seq H4K91ac
M059J	ChIP-seq H3K4me1
skeletal muscle satellite cell female adult (64 years) and male adult (21 year)	polyA RNA-seq
suprapubic skin female adult (53 years)	ChIP-seq NRF1
osteoblast female adult (56 years) and male adult (62 years)	ChIP-seq GABPA
chorionic villus embryo (16 weeks)	total RNA-seq
subcutaneous adipose tissue female adult (53 years)	ChIP-seq H3K4me2
mammary epithelial cell female adult (23 years)	ChIP-seq H3K9me3
M059J	ChIP-seq H3F3A
omental fat pad female adult (51 year)	ChIP-seq POLR2AphosphoS5
esophagus squamous epithelium male adult (37 years)	ChIP-seq HDAC2
gastrocnemius medialis male adult (37 years)	ChIP-seq CHD2
IMR-90 nuclear fraction	ChIP-seq JUND
osteoblast female adult (56 years) and male adult (62 years)	ChIP-seq REST
body of pancreas male adult (54 years)	ChIP-seq H2BK120ac
subcutaneous adipose tissue female adult (53 years)	ChIP-seq H3K79me2
pancreas male adult (34 years)	ChIP-seq ATF3
KMS-11	ChIP-seq H4K91ac
omental fat pad female adult (51 year)	ChIP-seq H3K9ac
A375	ChIP-seq TAF1
subcutaneous adipose tissue male adult (37 years)	ChIP-seq H3K27me3
H9 genetically modified using stable transfection	ChIP-seq H2BK12ac
suprapubic skin female adult (53 years)	ChIP-seq ZFP36
heart right ventricle male adult (34 years)	small RNA-seq
CD8-positive, alpha-beta memory T cell	ChIP-seq POLR2AphosphoS5
colonic mucosa female adult (73 years)	microRNA-seq
stomach female adult (51 year)	ChIP-seq CHD2
A549 treated with 0.02% ethanol for 1 hour	ChIP-seq ATF3
small intestine female adult (30 years)	ChIP-seq ATF3
IMR-90 cytosolic fraction	ChIP-seq POLR2A
subcutaneous adipose tissue male adult (37 years)	DNase-seq read-depth normalized signal
Peyer's patch female adult (53 years)	ChIP-seq TBP
GM06990	ChIP-seq H3K4ac
angular gyrus male adult (81 year)	ChIP-seq ETS1
spleen female adult (51 year)	ChIP-seq H3K18ac
parietal lobe female embryo (24 weeks) and male embryo (22 weeks)	ChIP-seq H3K9me3
HeLa-S3 nuclear fraction	ChIP-seq CEBPB
SK-N-DZ nuclear fraction	ChIP-seq ELF1
iPS DF 19.11 male newborn	ChIP-seq RCOR1
CD4-positive, alpha-beta memory T cell	ChIP-seq H3K79me1
colonic mucosa female adult (73 years)	ChIP-seq USF1
A549 treated with 0.02% ethanol for 1 hour	ChIP-seq H4K91ac
ascending aorta female adult (51 year)	ChIP-seq H2BK120ac
suprapubic skin female adult (53 years)	ChIP-seq MAFK
trophoblast female embryo (40 weeks)	ChIP-seq H2BK12ac
GM12878	ChIP-seq MAX
astrocyte	ChIP-seq H3K27me3
SK-N-MC	ChIP-seq H4K91ac
mesenchymal stem cell of Wharton's jelly	polyA depleted RNA-seq
small intestine male embryo (108 days)	ChIP-seq H3K18ac
caudate nucleus female adult (75 years)	ChIP-seq SUZ12
esophagus male adult (34 years)	ChIP-seq H3K9me3
placental basal plate female embryo (40 weeks)	ChIP-seq RAD21
lower leg skin female adult (51 year)	ChIP-seq H3K4me3
IMR-90 nuclear fraction	ChIP-seq H3K23ac
skeletal muscle satellite cell female adult (64 years) and male adult (21 year)	ChIP-seq KDM1A
lung female adult (30 years)	ChIP-seq REST
layer of hippocampus female adult (75 years)	ChIP-seq H4K20me1
MM.1S	ChIP-seq GTF2F1
fibroblast of dermis female adult (44 years) and female adult (55 years)	ChIP-seq EZH2
H1-hESC nuclear fraction	ChIP-seq SMC3
IMR-90 nuclear fraction	ChIP-seq MAX
ectodermal cell originated from embryonic stem cell	ChIP-seq SIN3A
Daoy	ChIP-seq FOXA1
A375	ChIP-seq ELK1
metanephros female embryo (20 weeks) and female embryo (24 weeks)	microRNA-seq
SK-N-DZ cytosolic fraction	ChIP-seq H3K79me2
CD4-positive, alpha-beta T cell treated with phorbol 13-acetate 12-myristate , ionomycin	ChIP-seq GTF2F1
ovary female adult (51 year)	ChIP-seq POLR2A
subcutaneous abdominal adipose tissue nuclear fraction female adult (25 years)	ChIP-seq H3K4ac
mucosa of rectum female adult (50 years)	ChIP-seq H3K4ac
H1-hESC cytosolic fraction	ChIP-seq H3K4me2
OCI-LY3	ChIP-seq H3K18ac
sigmoid colon female adult (51 year)	ChIP-seq H4K91ac
H9	DNase-seq read-depth normalized signal
testis male adult (54 years)	ChIP-seq EP300
thyroid gland female adult (51 year)	ChIP-seq H2BK12ac
HEK293T	ChIP-seq CHD2
mammary epithelial cell female adult (23 years)	ChIP-seq H4K8ac
Loucy	ChIP-seq H2BK5ac
cingulate gyrus female adult (75 years)	ChIP-seq H3K4me2
parietal lobe female embryo (24 weeks) and male embryo (22 weeks)	ChIP-seq H3K4me1
duodenal mucosa male adult (76 years)	total RNA-seq
Parathyroid adenoma male adult (62 years)	ChIP-seq H3K4ac
tibial nerve female adult (51 year)	ChIP-seq RCOR1
stomach male adult (34 years)	ChIP-seq H4K91ac
Peyer's patch male adult (37 years)	ChIP-seq H3K9me3
PC-9	ChIP-seq H4K91ac
SK-N-DZ nuclear fraction	ChIP-seq H3F3A
esophagus squamous epithelium female adult (51 year)	ChIP-seq H2AFZ
thymus female embryo (110 days)	ChIP-seq H3K18ac
middle frontal area 46 male adult (81 year)	ChIP-seq GABPA
uterus female embryo (24 weeks) and female embryo (28 weeks)	RAMPAGE
mucosa of rectum female adult (61 year)	ChIP-seq ATF3
astrocyte	ChIP-seq TCF12
M059J	ChIP-seq H2AFZ
muscle of trunk female embryo (115 days)	ChIP-seq H3K18ac
melanocyte of skin female adult (52 years) and male adult (55 years)	ChIP-seq H3K9me2
frontal cortex female embryo (20 weeks) and male embryo (22 weeks)	small RNA-seq
HepG2	ChIP-seq H2BK120ac
bipolar neuron originated from GM23338 treated with 0.5 μg/mL doxycycline hyclate for 4 days	ChIP-seq H3K18ac
kidney female embryo (120 days)	ChIP-seq H3K4ac
omental fat pad female adult (53 years)	ChIP-seq GTF2F1
CD14-positive monocyte female	ChIP-seq H3K4ac
heart left ventricle female adult (53 years)	ChIP-seq H3K18ac
heart right ventricle male child (3 years)	ChIP-seq EZH2phosphoT487
mammary epithelial cell female adult (50 years)	ChIP-seq H3K4ac
DOHH2	ChIP-seq H3K18ac
adrenal gland female adult (53 years)	ChIP-seq H4K20me1
Daoy	ChIP-seq SP1
peripheral blood mononuclear cell female adult (28 years)	ChIP-seq H2AK5ac
gastrocnemius medialis female adult (51 year)	ChIP-seq H3K4ac
chorionic villus female embryo (40 weeks)	ChIP-seq ZBTB33
muscle layer of duodenum male adult (59 years)	ChIP-seq RCOR1
lower leg skin female adult (53 years)	ChIP-seq ELK1
skeletal muscle satellite cell female adult (64 years) and male adult (21 year)	ChIP-seq H2BK120ac
skeletal muscle tissue female adult (72 years)	ChIP-seq BHLHE40
subcutaneous adipose tissue female adult (51 year)	ChIP-seq H3K4me1
fibroblast of lung female child (11 year) and male adult (45 years)	ChIP-seq MAZ
placental pericyte female newborn and male newborn	ChIP-seq H3K4me2
H7-hESC	total RNA-seq
SK-N-DZ nuclear fraction	ChIP-seq H3K9ac
esophagus muscularis mucosa male adult (37 years)	ChIP-seq RAD21
cingulate gyrus female adult (75 years)	ChIP-seq H3K18ac
lower leg skin female adult (53 years)	ChIP-seq EP300
lung female adult (30 years)	ChIP-seq ETS1
thymus male child (3 years)	DNase-seq read-depth normalized signal
transverse colon male adult (54 years)	ChIP-seq H4K91ac
endocrine pancreas adult (59 years)	ChIP-seq H4K91ac
K562	ChIP-seq H2BK120ac
kidney male adult (50 years)	ChIP-seq H3K9me3
effector memory CD4-positive, alpha-beta T cell	small RNA-seq
parietal lobe female embryo (24 weeks) and male embryo (22 weeks)	total RNA-seq
Peyer's patch female adult (51 year)	ChIP-seq GTF2F1
cardiac muscle cell	ChIP-seq H2BK120ac
RPMI-7951	ChIP-seq MAFK
iPS-18a female adult (48 years)	ChIP-seq TCF12
HT1080	ChIP-seq ZFP36
HeLa-S3	ChIP-seq H3K4ac
MM.1S	ChIP-seq H4K91ac
muscle layer of duodenum male adult (59 years)	ChIP-seq H4K20me1
body of pancreas male adult (37 years)	ChIP-seq GTF2F1
liver male adult (32 years)	ChIP-seq ETS1
neural stem progenitor cell originated from H1-hESC	ChIP-seq ELK1
occipital lobe female embryo (20 weeks) and male embryo (22 weeks)	ChIP-seq H4K91ac
DOHH2	ChIP-seq RCOR1
MCF-7	ChIP-seq CHD2
colonic mucosa female adult (73 years)	ATAC-seq
trophoblast cell originated from H1-hESC	ChIP-seq H3K14ac
fibroblast of lung female child (11 year) and male adult (45 years)	ChIP-seq HDAC2
HUES6	ChIP-seq H3K4me1
colonic mucosa female adult (56 years)	ChIP-seq MAZ
muscle layer of duodenum male adult (73 years)	ChIP-seq EZH2
HCT116	ChIP-seq H4K91ac
GM12878 nuclear fraction	ChIP-seq EZH2phosphoT487
stomach male adult (34 years)	ChIP-seq H3K79me2
common myeloid progenitor, CD34-positive male adult (36 years)	polyA depleted RNA-seq
neurosphere female embryo (17 weeks) originated from cortex	ChIP-seq NRF1
PC-3	ChIP-seq H4K91ac
aorta male adult (34 years)	ChIP-seq H2BK12ac
chorionic villus male embryo (38 weeks)	ChIP-seq EZH2
fibroblast of lung female child (11 year) and male adult (45 years)	ChIP-seq TBP
neural stem progenitor cell originated from H9	ChIP-seq H4K91ac
chorionic villus embryo (16 weeks)	ChIP-seq FOXK2
H9	ChIP-seq H2BK12ac
adrenal gland male adult (37 years)	ChIP-seq H2BK12ac
common myeloid progenitor, CD34-positive male adult (42 years)	ChIP-seq TCF12
temporal lobe female adult (75 years)	ChIP-seq CHD2
subcutaneous adipose tissue female adult (51 year)	ChIP-seq TAF1
hepatocyte originated from H9	ChIP-seq H2BK120ac
chorionic villus embryo (16 weeks)	polyA depleted RNA-seq
A549 cytosolic fraction	ChIP-seq H3K4ac
right atrium auricular region female adult (51 year)	ChIP-seq RFX5
chorionic villus embryo (16 weeks)	microRNA-seq
esophagus muscularis mucosa male adult (54 years)	ChIP-seq YY1
GM12891	ChIP-seq MAZ
subcutaneous adipose tissue female adult (51 year)	ChIP-seq USF2
NCI-H929	ChIP-seq H3K18ac
CD8-positive, alpha-beta memory T cell	ChIP-seq SUZ12
Peyer's patch female adult (53 years)	ChIP-seq H3K4ac
esophagus squamous epithelium male adult (37 years)	ChIP-seq H4K91ac
esophagus squamous epithelium female adult (51 year)	ChIP-seq CEBPB
CD4-positive, alpha-beta memory T cell	ChIP-seq H3K9ac
SK-N-SH cytosolic fraction	ChIP-seq H3K18ac
kidney male adult (50 years)	ChIP-seq H3K4ac
A172	ChIP-seq H3K27me3
HUES64	ChIP-seq H3K27me3
GM12878 nuclear fraction	ChIP-seq ATF3
temporal lobe female adult (75 years)	microRNA-seq
DND-41	ChIP-seq H3K4ac
HUES64	ChIP-seq POLR2AphosphoS5
hematopoietic multipotent progenitor cell	ChIP-seq H3K27me3
adrenal gland female adult (30 years)	ChIP-seq SMC3
Karpas-422	ChIP-seq H3K18ac
HepG2 cytosolic fraction	ChIP-seq ETS1
CD4-positive, alpha-beta T cell	ChIP-seq H3K4me1
temporal lobe female adult (75 years)	ChIP-seq FOXA1
skeletal muscle satellite cell female adult (64 years) and male adult (21 year)	ChIP-seq ZBTB33
germinal matrix male embryo (20 weeks)	ChIP-seq H3K18ac
diencephalon female embryo (20 weeks) and male embryo (22 weeks)	ChIP-seq TCF12
middle frontal area 46 female adult (75 years)	ChIP-seq EZH2phosphoT487
epithelial cell of proximal tubule	ChIP-seq H3K36me3
effector memory CD4-positive, alpha-beta T cell	ChIP-seq H3K9me3
fibroblast of villous mesenchyme female newborn and male newborn	microRNA-seq
right atrium auricular region female adult (51 year)	ChIP-seq ETS1
esophagus muscularis mucosa female adult (51 year)	polyA depleted RNA-seq
A549 cytosolic fraction	ChIP-seq RFX5
suprapubic skin female adult (53 years)	ChIP-seq H3K14ac
skeletal muscle satellite cell female adult (64 years) and male adult (21 year)	ChIP-seq EP300
fibroblast of villous mesenchyme female newborn and male newborn	ChIP-seq ELF1
myotube	ChIP-seq H3K4ac
MCF-7	ChIP-seq H3K4ac
subcutaneous adipose tissue female adult (53 years)	ChIP-seq H3K9me3
SK-N-SH nuclear fraction	ChIP-seq REST
esophagus muscularis mucosa female adult (51 year)	ChIP-seq CHD2
skin of body female embryo (24 weeks) and male embryo (22 weeks)	ChIP-seq H3K4ac
skeletal muscle satellite cell female adult (64 years) and male adult (21 year)	ChIP-seq EGR1
GM12878 nuclear fraction	ChIP-seq H3K4me3
gastroesophageal sphincter female adult (53 years)	ChIP-seq ATF3
HUES64	ChIP-seq H2AFZ
substantia nigra female adult (75 years)	total RNA-seq
B cell female adult (27 years) and female adult (43 years)	ChIP-seq H4K91ac
temporal lobe female adult (75 years)	ChIP-seq H3K4me1
skeletal muscle satellite cell female adult (64 years) and male adult (21 year)	ChIP-seq H3K23ac
placenta embryo (16 weeks)	ChIP-seq H4K91ac
esophagus muscularis mucosa male adult (54 years)	ChIP-seq RCOR1
iPS-20b male adult (55 years)	ChIP-seq HDAC2
CD8-positive, alpha-beta memory T cell	ChIP-seq TAF1
natural killer cell male adult (21 year)	polyA RNA-seq
SK-N-DZ nuclear fraction	RAMPAGE
GM12891	ChIP-seq H3K79me1
middle frontal area 46 female adult (75 years)	ChIP-seq H3K27me3
adrenal gland female adult (30 years)	ChIP-seq H3K9me2
H1-hESC cytosolic fraction	ChIP-seq USF1
subcutaneous preadipocyte female adult (62 years) and male adult (65 years)	ChIP-seq POLR2AphosphoS5
epithelial cell of proximal tubule	polyA depleted RNA-seq
A375	ChIP-seq MAX
adrenal gland female adult (53 years)	ChIP-seq H3K4ac
smooth muscle cell originated from H9	ChIP-seq H3K4ac
skeletal muscle satellite cell female adult (64 years) and male adult (21 year)	ChIP-seq H3K9ac
NCI-H460 nuclear fraction	ChIP-seq H3K9me2
suprapubic skin female adult (51 year)	ChIP-seq SP1
gastrocnemius medialis female adult (53 years)	polyA RNA-seq
mesenchymal stem cell originated from H1-hESC	ChIP-seq RCOR1
esophagus male adult (34 years)	ChIP-seq EZH2phosphoT487
thoracic aorta male adult (54 years)	ChIP-seq EZH2
esophagus muscularis mucosa male adult (54 years)	small RNA-seq
lung male child (3 years)	ChIP-seq H3K4ac
neural cell	ChIP-seq H2BK120ac
stomach smooth muscle male adult (59 years)	ChIP-seq H3K4ac
upper lobe of left lung male adult (37 years)	ChIP-seq H3K18ac
occipital lobe female embryo (20 weeks) and male embryo (22 weeks)	ChIP-seq FOXK2
omental fat pad male adult (37 years)	ChIP-seq H3K36me3
SK-N-SH nuclear fraction	ChIP-seq ATF3
duodenal mucosa male adult (59 years)	ChIP-seq HDAC2
HUES48	ChIP-seq TAF1
duodenal mucosa male adult (76 years)	ChIP-seq H3K4me1
fibroblast of dermis female adult (44 years) and female adult (55 years)	ChIP-seq H3F3A
placenta male embryo (16 weeks)	ChIP-seq TCF12
osteoblast female adult (56 years) and male adult (62 years)	ChIP-seq ZFP36
IMR-90 cytosolic fraction	ChIP-seq GABPA
effector memory CD4-positive, alpha-beta T cell	ChIP-seq FOXA1
osteoblast female adult (56 years) and male adult (62 years)	ChIP-seq H3K79me2
CD8-positive, alpha-beta memory T cell	ChIP-seq SIN3A
gastroesophageal sphincter female adult (53 years)	ChIP-seq POLR2AphosphoS5
mesendoderm originated from H1-hESC	ChIP-seq ELK1
colonic mucosa female adult (73 years)	ChIP-seq POLR2AphosphoS5
SK-N-DZ cytosolic fraction	ChIP-seq H4K91ac
ovary female adult (51 year)	RAMPAGE
stomach female adult (53 years)	ChIP-seq H4K91ac
gastroesophageal sphincter female adult (53 years)	ChIP-seq H3K79me1
brain male embryo (122 days)	ChIP-seq TCF12
fibroblast of breast female adult (26 years)	ChIP-seq H4K91ac
fibroblast of lung female child (11 year) and male adult (45 years)	ATAC-seq
OCI-LY7	ChIP-seq H3K18ac
parietal lobe female embryo (24 weeks) and male embryo (22 weeks)	ChIP-seq KDM1A
H1-hESC	ChIP-seq H2BK15ac
middle frontal area 46 female adult (75 years)	ChIP-seq H3K9me2
HeLa-S3	ChIP-seq BHLHE40
sigmoid colon female adult (53 years)	ChIP-seq SUZ12
ovary female adult (53 years)	ChIP-seq HDAC2
suprapubic skin male adult (54 years)	ChIP-seq RAD21
cingulate gyrus male adult (81 year)	CAGE
subcutaneous abdominal adipose tissue nuclear fraction female adult (81 year)	ChIP-seq BHLHE40
Panc1	ChIP-seq H3K4ac
HUES48	ChIP-seq ATF3
parietal lobe female embryo (24 weeks) and male embryo (22 weeks)	ChIP-seq EZH2phosphoT487
substantia nigra female adult (75 years)	ChIP-seq TCF12
temporal lobe female embryo (20 weeks) and female embryo (24 weeks)	ChIP-seq H3K4me3
spinal cord female embryo (24 weeks) and male embryo (22 weeks)	ChIP-seq H4K20me1
layer of hippocampus male adult (81 year)	ChIP-seq H3K79me1
subcutaneous adipose tissue female adult (51 year)	ChIP-seq KDM1A
HEK293T	ChIP-seq H2BK12ac
CD14-positive monocyte female	ChIP-seq TCF12
SU-DHL-6	ChIP-seq H4K91ac
fibroblast of lung female child (11 year) and male adult (45 years)	ChIP-seq JUND
fibroblast of villous mesenchyme female newborn and male newborn	ChIP-seq GTF2F1
liver female adult (25 years)	ChIP-seq MAZ
HUES48	ChIP-seq H2BK5ac
SK-N-DZ cytosolic fraction	ChIP-seq ZBTB33
skeletal muscle satellite cell female adult (64 years) and male adult (21 year)	ChIP-seq MAFK
IMR-90	ChIP-seq H3K4ac
caudate nucleus male adult (81 year)	microRNA-seq
suprapubic skin female adult (51 year)	ChIP-seq SIN3A
common myeloid progenitor, CD34-positive male adult (42 years)	ChIP-seq EZH2
fibroblast of the aortic adventitia female adult (24 years) and male adult (47 years)	ChIP-seq FOXK2
thymus male child (3 years)	ChIP-seq SMC3
neural progenitor cell originated from H9	ChIP-seq H4K91ac
adrenal gland male embryo (97 days)	ChIP-seq H3K4ac
skeletal muscle satellite cell female adult (64 years) and male adult (21 year)	ChIP-seq BHLHE40
lower leg skin female adult (53 years)	ChIP-seq ZFP36
foreskin keratinocyte male newborn	ChIP-seq H3K4ac
BJ	microRNA-seq
HUES64	ChIP-seq MAFK
skeletal muscle satellite cell female adult (64 years) and male adult (21 year)	ChIP-seq FOXA1
NCI-H460	total RNA-seq
GM23248	ChIP-seq H4K91ac
vein endothelial cell male adult (48 years) and male adult (52 years)	ChIP-seq RAD21
CD4-positive, alpha-beta T cell treated with phorbol 13-acetate 12-myristate , ionomycin	ChIP-seq EZH2phosphoT487
esophagus male adult (34 years)	RAMPAGE
amnion male embryo (16 weeks)	ChIP-seq H2BK12ac
iPS-20b male adult (55 years)	ChIP-seq REST
suprapubic skin female adult (51 year)	ChIP-seq CHD2
adrenal gland male adult (37 years)	ChIP-seq H3K9me2
stomach male adult (34 years)	ChIP-seq H4K20me1
Peyer's patch male adult (37 years)	ChIP-seq MAX
placenta male embryo (16 weeks)	ChIP-seq H3K9ac
suprapubic skin female adult (53 years)	ChIP-seq ELF1
temporal lobe female adult (75 years)	ChIP-seq FOXK2
iPS-20b male adult (55 years)	ChIP-seq YY1
iPS-18a female adult (48 years)	polyA depleted RNA-seq
HepG2 nuclear fraction	ChIP-seq H3K4ac
diencephalon female embryo (20 weeks) and male embryo (22 weeks)	ChIP-seq CHD2
hair follicle dermal papilla cell female adult (47 years) and female adult (70 years)	ChIP-seq ETS1
HT1080	ChIP-seq CTCF
esophagus muscularis mucosa male adult (54 years)	ChIP-seq CTCF
spleen male adult (34 years)	microRNA-seq
A375	ChIP-seq RCOR1
esophagus muscularis mucosa female adult (51 year)	ChIP-seq H3K27ac
CD4-positive, alpha-beta memory T cell	ChIP-seq H4K20me1
Daoy	ChIP-seq YY1
tibial nerve female adult (51 year)	ChIP-seq TAF1
middle frontal area 46 female adult (75 years)	ChIP-seq POLR2A
Loucy	ChIP-seq CHD2
fibroblast of lung female child (11 year) and male adult (45 years)	ChIP-seq CEBPB
adipocyte originated from mesenchymal stem cell	ChIP-seq H3K4ac
ovary female adult (53 years)	ChIP-seq H2AFZ
temporal lobe female adult (75 years)	ChIP-seq H2AFZ
lung male child (3 years)	ChIP-seq ATF3
layer of hippocampus female adult (75 years)	ChIP-seq NRF1
tibial artery female adult (53 years)	ChIP-seq FOXA1
mesendoderm originated from H1-hESC	ChIP-seq H3K18ac
gastroesophageal sphincter male adult (54 years)	ChIP-seq MAZ
osteoblast female adult (56 years) and male adult (62 years)	ChIP-seq RXRA
colonic mucosa female adult (73 years)	ChIP-seq EP300
GM12878 nuclear fraction	ChIP-seq H3F3A
right atrium auricular region female adult (51 year)	ChIP-seq CEBPB
esophagus muscularis mucosa female adult (51 year)	ChIP-seq MAFK
temporal lobe female adult (75 years)	ChIP-seq USF1
prostate gland male adult (54 years)	polyA RNA-seq
GM12878 nuclear fraction	ChIP-seq POLR2AphosphoS5
spleen female adult (30 years)	ChIP-seq H3K4ac
muscle layer of duodenum male adult (59 years)	ChIP-seq H4K91ac
right cardiac atrium male adult (34 years)	ChIP-seq HDAC2
CD8-positive, alpha-beta memory T cell	ChIP-seq YY1
fibroblast of villous mesenchyme female newborn and male newborn	ChIP-seq H3K4me1
GM12878 nuclear fraction	ChIP-seq H2AFZ
HUES64	ChIP-seq USF2
sigmoid colon male adult (37 years)	ChIP-seq REST
frontal cortex female embryo (20 weeks) and male embryo (22 weeks)	ChIP-seq ZBTB33
ACC112	ChIP-seq HDAC2
ovary female adult (30 years)	ChIP-seq H2BK12ac
tibial nerve female adult (51 year)	ChIP-seq H2BK12ac
esophagus muscularis mucosa female adult (51 year)	ChIP-seq USF1
skeletal muscle satellite cell female adult (64 years) and male adult (21 year)	ChIP-seq H2AFZ
liver male adult (78 years)	ChIP-seq POLR2A
HL-60	ChIP-seq H4K91ac
GM12878 nuclear fraction	ChIP-seq H3K4me1
chorionic villus male embryo (38 weeks)	ChIP-seq ATF3
chorionic villus female embryo (40 weeks)	ChIP-seq H3F3A
cingulate gyrus female adult (75 years)	ChIP-seq RAD21
effector memory CD4-positive, alpha-beta T cell	ChIP-seq TCF12
MM.1S	ChIP-seq EZH2
colonic mucosa female adult (73 years)	ChIP-seq ELF1
GM12891	ChIP-seq H3K79me2
pancreas female adult (30 years)	ChIP-seq H3K14ac
occipital lobe female embryo (20 weeks) and male embryo (22 weeks)	ChIP-seq CEBPB
stomach male adult (34 years)	ChIP-seq H3K36me3
HUES64	small RNA-seq
H1-hESC cytosolic fraction	ChIP-seq H3K79me1
iPS-20b male adult (55 years)	ChIP-seq CHD2
HUES64	ChIP-seq GABPA
placental pericyte female newborn and male newborn	ChIP-seq SUZ12
GM12891	ChIP-seq H3K36me3
melanocyte of skin female adult (52 years) and male adult (55 years)	ChIP-seq H3K18ac
suprapubic skin male adult (54 years)	polyA depleted RNA-seq
suprapubic skin male adult (54 years)	ChIP-seq NRF1
GM12878 nuclear fraction	ChIP-seq HDAC2
gastroesophageal sphincter male adult (54 years)	ChIP-seq H3F3A
mammary epithelial cell female adult (23 years)	ChIP-seq TARDBP
liver female child (4 years)	ChIP-seq SMC3
upper lobe of left lung male adult (37 years)	ChIP-seq TCF12
middle frontal area 46 female adult (75 years)	ChIP-seq MAFK
parietal lobe female embryo (24 weeks) and male embryo (22 weeks)	polyA depleted RNA-seq
placenta male embryo (16 weeks)	ChIP-seq TAF1
pancreas male adult (34 years)	small RNA-seq
placenta male embryo (16 weeks)	ChIP-seq H3K79me1
chorionic villus female embryo (40 weeks)	ChIP-seq H3K4me1
suprapubic skin male adult (54 years)	ChIP-seq GABPA
neutrophil	ChIP-seq GTF2F1
neural stem progenitor cell originated from H1-hESC	ChIP-seq H3K14ac
small intestine female adult (30 years)	ChIP-seq CEBPB
SK-N-DZ nuclear fraction	ChIP-seq ETS1
SU-DHL-6	ChIP-seq CHD2
lung female adult (30 years)	ChIP-seq H3K4me1
Peyer's patch female adult (53 years)	total RNA-seq
omental fat pad female adult (53 years)	ChIP-seq H4K20me1
parietal lobe female embryo (24 weeks) and male embryo (22 weeks)	ChIP-seq H3F3A
tibial nerve female adult (51 year)	ChIP-seq H3K79me2
germinal matrix male embryo (20 weeks)	ChIP-seq TARDBP
OCI-LY1	ChIP-seq H4K91ac
omental fat pad male adult (37 years)	ChIP-seq GTF2F1
fibroblast of dermis female adult (44 years) and female adult (55 years)	ChIP-seq H2BK15ac
thyroid gland male adult (54 years)	ChIP-seq MAX
heart right ventricle male child (3 years)	ChIP-seq H3K27me3
A673	ChIP-seq H3K4ac
stomach male adult (54 years)	small RNA-seq
iPS-20b male adult (55 years)	ChIP-seq EP300
gastroesophageal sphincter male adult (37 years)	ChIP-seq KDM1A
frontal cortex female embryo (20 weeks) and male embryo (22 weeks)	ChIP-seq H3K23ac
tibial nerve male adult (37 years)	ChIP-seq GTF2F1
esophagus male adult (34 years)	ChIP-seq H4K91ac
prostate gland male adult (37 years)	ChIP-seq H2BK120ac
fibroblast of villous mesenchyme female newborn and male newborn	total RNA-seq
CD4-positive, alpha-beta memory T cell	ChIP-seq POLR2A
lung female embryo (120 days)	ChIP-seq H3K14ac
H9	ChIP-seq ETS1
SK-N-DZ nuclear fraction	ChIP-seq RFX5
spleen male adult (54 years)	ChIP-seq H4K91ac
hematopoietic multipotent progenitor cell	ChIP-seq GTF2F1
diencephalon female embryo (20 weeks) and male embryo (22 weeks)	ChIP-seq SP1
diencephalon female embryo (20 weeks) and male embryo (22 weeks)	ChIP-seq POLR2AphosphoS5
mucosa of rectum female adult (50 years)	ChIP-seq H3K27me3
temporal lobe female embryo (20 weeks) and female embryo (24 weeks)	polyA RNA-seq
SK-N-SH nuclear fraction	ChIP-seq MAZ
hepatocyte originated from H9	CAGE
placenta male embryo (16 weeks)	ChIP-seq H3K9me3
fibroblast of villous mesenchyme female newborn and male newborn	ChIP-seq REST
suprapubic skin female adult (51 year)	ChIP-seq USF1
endocrine pancreas male adult (45 years)	DNase-seq read-depth normalized signal
Parathyroid adenoma male adult (65 years)	ChIP-seq H2BK120ac
chorionic villus male embryo (16 weeks)	ChIP-seq CEBPB
upper lobe of left lung male adult (54 years)	ChIP-seq EP300
cingulate gyrus male adult (81 year)	ChIP-seq H2BK12ac
stomach female embryo (96 days)	ChIP-seq H3K4ac
temporal lobe female adult (75 years)	ChIP-seq H3K79me2
subcutaneous adipose tissue male adult (37 years)	ChIP-seq H3K9me2
effector memory CD4-positive, alpha-beta T cell	ChIP-seq SP1
hematopoietic multipotent progenitor cell	ChIP-seq H4K91ac
myoepithelial cell of mammary gland female adult (33 years)	ChIP-seq H3K4ac
ovary female adult (53 years)	ChIP-seq H4K91ac
CD4-positive, alpha-beta memory T cell	ChIP-seq H3F3A
fibroblast of villous mesenchyme female newborn and male newborn	ChIP-seq SIN3A
occipital lobe female embryo (20 weeks) and male embryo (22 weeks)	ChIP-seq RCOR1
mucosa of rectum female adult (50 years)	ChIP-seq FOXK2
temporal lobe female adult (75 years)	ChIP-seq CEBPB
SJSA1	ChIP-seq H3K4me3
CD4-positive, alpha-beta memory T cell	ChIP-seq H3K79me2
PC-9	ChIP-seq GTF2F1
CD8-positive, alpha-beta T cell	ChIP-seq ELF1
HUES64	ChIP-seq H3F3A
testis male adult (54 years)	ChIP-seq EGR1
subcutaneous adipose tissue male adult (37 years)	ChIP-seq GTF2F1
HUES64	ChIP-seq ZFP36
stomach female embryo (96 days)	ChIP-seq EZH2
transverse colon male adult (37 years)	ChIP-seq GTF2F1
right lobe of liver female adult (53 years)	ChIP-seq H3K4ac
tongue female embryo (20 weeks) and female embryo (24 weeks)	ChIP-seq H2BK120ac
iPS-20b male adult (55 years)	ChIP-seq H3K9me3
GM12878 nuclear fraction	ChIP-seq GABPA
right cardiac atrium male adult (34 years)	ChIP-seq ETS1
cingulate gyrus female adult (75 years)	polyA depleted RNA-seq
diencephalon female embryo (20 weeks) and male embryo (22 weeks)	ChIP-seq H3K27me3
KMS-11	ChIP-seq MAZ
HUES48	ChIP-seq CEBPB
iPS DF 6.9 male newborn	ChIP-seq EZH2phosphoT487
small intestine female adult (30 years)	ChIP-seq H3K14ac
diencephalon female embryo (20 weeks) and male embryo (22 weeks)	ChIP-seq ZFP36
esophagus squamous epithelium female adult (51 year)	ChIP-seq JUND
sigmoid colon male child (3 years)	total RNA-seq
stomach male adult (37 years)	ChIP-seq EP300
mucosa of rectum female adult (50 years)	ChIP-seq FOXA1
heart left ventricle male child (3 years)	ChIP-seq H3K9me3
skeletal muscle satellite cell female adult (64 years) and male adult (21 year)	ChIP-seq USF2
aorta female adult (30 years)	ChIP-seq H2BK12ac
gastroesophageal sphincter female adult (53 years)	ChIP-seq H3K4me1
uterus female adult (51 year)	ChIP-seq ZFP36
NCI-H460 nuclear fraction	ChIP-seq H3K9me3
stomach male child (3 years)	ChIP-seq USF2
subcutaneous adipose tissue male adult (37 years)	ChIP-seq EZH2
diencephalon female embryo (20 weeks) and male embryo (22 weeks)	ChIP-seq JUND
fibroblast of villous mesenchyme female newborn and male newborn	ChIP-seq TAF1
fibroblast of villous mesenchyme female newborn and male newborn	ChIP-seq ATF3
K562 nuclear fraction	ChIP-seq TCF12
chorionic villus male embryo (16 weeks)	ChIP-seq KDM1A
CD8-positive, alpha-beta T cell	ChIP-seq HDAC2
hematopoietic multipotent progenitor cell	ChIP-seq H3K4me2
sigmoid colon male child (3 years)	ChIP-seq H3K18ac
cingulate gyrus female adult (75 years)	ChIP-seq H3K9me3
testis male adult (54 years)	ChIP-seq ELK1
SJCRH30	ChIP-seq H4K91ac
K562	total RNA-seq
muscle layer of colon female adult (77 years)	ChIP-seq GTF2F1
fibroblast of villous mesenchyme female newborn and male newborn	ChIP-seq H3K27ac
transverse colon male adult (54 years)	DNase-seq read-depth normalized signal
cingulate gyrus male adult (81 year)	ChIP-seq KDM1A
endocrine pancreas male adult (46 years)	ChIP-seq H3K18ac
sigmoid colon female adult (53 years)	ChIP-seq H3K27me3
HeLa-S3 cytosolic fraction	ChIP-seq CTCF
GM23338 male adult (53 years) originated from GM23248	ChIP-seq H3K4ac
chorionic villus male embryo (38 weeks)	ChIP-seq USF1
suprapubic skin female adult (53 years)	ChIP-seq GABPA
chorion female embryo (40 weeks)	small RNA-seq
Peyer's patch male adult (37 years)	ChIP-seq POLR2A
liver female adult (25 years)	ChIP-seq H3K4me1
diencephalon female embryo (20 weeks) and male embryo (22 weeks)	ChIP-seq MAFK
HUES64	ChIP-seq ELK1
SK-N-DZ cytosolic fraction	ChIP-seq FOXK2
UCSF-4	ChIP-seq RCOR1
chorionic villus male embryo (16 weeks)	ChIP-seq H3K27ac
mesenchymal stem cell originated from H1-hESC	ChIP-seq H3K4ac
esophagus muscularis mucosa male adult (54 years)	ChIP-seq H3K4me3
liver female adult (25 years)	ChIP-seq ATF3
K562	ChIP-seq ETS1
prostate gland male adult (37 years)	ChIP-seq GTF2F1
diencephalon female embryo (20 weeks) and male embryo (22 weeks)	ChIP-seq EP300
osteoblast	ChIP-seq SUZ12
CD4-positive, alpha-beta memory T cell	ChIP-seq CEBPB
middle frontal area 46 female adult (75 years)	ChIP-seq ATF3
frontal cortex female embryo (20 weeks) and male embryo (22 weeks)	ChIP-seq H2AFZ
caudate nucleus female adult (75 years)	ChIP-seq H3K36me3
temporal lobe female adult (75 years)	ChIP-seq REST
B cell male adult (21 year)	small RNA-seq
hematopoietic multipotent progenitor cell	ChIP-seq H2AFZ
GM12892	ChIP-seq TCF12
chorionic villus embryo (16 weeks)	ChIP-seq SP1
skeletal muscle satellite cell female adult originated from mesodermal cell	ChIP-seq H3K4ac
SK-MEL-5	ChIP-seq H4K91ac
melanocyte of skin male child (1 year) and male child (3 years)	ChIP-seq POLR2A
GM12878 nuclear fraction	ChIP-seq USF2
A549 nuclear fraction	ChIP-seq JUND
skeletal muscle satellite cell female adult (64 years) and male adult (21 year)	ChIP-seq CHD2
keratinocyte nuclear fraction female	ChIP-seq H4K91ac
HT-29	ChIP-seq H4K91ac
transverse colon male adult (37 years)	microRNA-seq
GM12878 nucleolus fraction	ChIP-seq H2AK5ac
HUES48	polyA RNA-seq
CD8-positive, alpha-beta T cell	ChIP-seq USF1
GM12878 nuclear fraction	ChIP-seq ELF1
endodermal cell originated from HUES64	ChIP-seq H3K4ac
lung female embryo (120 days)	ChIP-seq RCOR1
esophagus squamous epithelium female adult (51 year)	ChIP-seq H2BK15ac
frontal cortex female embryo (20 weeks) and male embryo (22 weeks)	ChIP-seq RFX5
spleen male adult (54 years)	ChIP-seq SP1
temporal lobe female embryo (20 weeks) and female embryo (24 weeks)	ChIP-seq H3K79me1
HUES64	ChIP-seq H4K20me1
fibroblast of breast female adult (17 years)	ChIP-seq TCF12
foreskin fibroblast male newborn	ChIP-seq H3K4ac
heart right ventricle male adult (34 years)	ChIP-seq MAZ
substantia nigra male adult (81 year)	ChIP-seq YY1
neural progenitor cell originated from H9	ChIP-seq MAZ
temporal lobe female embryo (20 weeks) and female embryo (24 weeks)	microRNA-seq
thyroid gland female embryo (37 weeks) and female embryo (40 weeks)	ChIP-seq FOXA1
skeletal muscle satellite cell female adult (64 years) and male adult (21 year)	ChIP-seq RFX5
esophagus muscularis mucosa female adult (51 year)	ChIP-seq POLR2A
GM12892	ChIP-seq H3K4ac
liver female adult (25 years)	total RNA-seq
SK-N-DZ nuclear fraction	ChIP-seq H3K36me3
OCI-LY7	ChIP-seq BHLHE40
subcutaneous adipose tissue male adult (37 years)	ChIP-seq H4K20me1
fibroblast of the aortic adventitia female adult (24 years) and male adult (47 years)	ChIP-seq H3K9me2
aorta female adult (30 years)	ChIP-seq MAFK
thoracic aorta male adult (54 years)	ChIP-seq H3K9me3
Peyer's patch female adult (53 years)	ChIP-seq ZBTB33
OCI-LY1	polyA RNA-seq
psoas muscle male child (3 years)	ChIP-seq H3K4ac
iPS DF 6.9 male newborn	ChIP-seq H3K23ac
GM12892	ChIP-seq ZBTB33
esophagus muscularis mucosa male adult (54 years)	microRNA-seq
mucosa of rectum female adult (50 years)	ChIP-seq H3F3A
parietal lobe female embryo (24 weeks) and male embryo (22 weeks)	ChIP-seq EGR1
CD4-positive, alpha-beta T cell	ChIP-seq FOXK2
substantia nigra female adult (75 years)	ChIP-seq TAF1
parietal lobe female embryo (24 weeks) and male embryo (22 weeks)	ChIP-seq HDAC2
hematopoietic multipotent progenitor cell	ChIP-seq H3K9me3
smooth muscle cell originated from H9	ChIP-seq RCOR1
neutrophil	ChIP-seq H3K18ac
chorionic villus male embryo (38 weeks)	ChIP-seq SUZ12
subcutaneous adipose tissue female adult (53 years)	ChIP-seq H3K36me3
tibial nerve female adult (51 year)	ChIP-seq GTF2F1
SK-N-SH nuclear fraction	ChIP-seq USF1
heart female embryo (19 weeks) and female embryo (28 weeks)	ChIP-seq H3K4ac
heart left ventricle male child (3 years)	ChIP-seq H3K4me1
suprapubic skin male adult (37 years)	total RNA-seq
duodenal mucosa male adult (76 years)	ChIP-seq H3K4me3
duodenal mucosa male adult (76 years)	ChIP-seq MAFK
K562 nucleolus fraction	ChIP-seq H4K91ac
mucosa of rectum female adult (61 year)	RAMPAGE
SK-N-SH nuclear fraction	small RNA-seq
cingulate gyrus female adult (75 years)	ChIP-seq H2BK12ac
A549 cytosolic fraction	DNase-seq read-depth normalized signal
OCI-LY3	ChIP-seq TCF12
tongue female embryo (20 weeks) and female embryo (24 weeks)	CAGE
NCI-H460	ChIP-seq BHLHE40
chorionic villus embryo (16 weeks)	ChIP-seq H3K79me2
stomach male child (3 years)	ChIP-seq H3K9ac
heart right ventricle male child (3 years)	ChIP-seq H3K79me1
common myeloid progenitor, CD34-positive female adult (33 years)	microRNA-seq
SK-N-SH treated with 6 μM all-trans-retinoic acid for 48 hours	ChIP-seq H3K4ac
SK-N-DZ nuclear fraction	ChIP-seq NRF1
subcutaneous adipose tissue female adult (51 year)	ATAC-seq
melanocyte of skin male child (1 year) and male child (3 years)	ChIP-seq FOXK2
chorionic villus embryo (16 weeks)	ChIP-seq MAFK
foreskin melanocyte male newborn	ChIP-seq H3K4ac
testis male adult (54 years)	ChIP-seq ETS1
mucosa of stomach male adult (59 years)	ChIP-seq H2BK120ac
SK-N-DZ nuclear fraction	ChIP-seq SMC3
frontal cortex female embryo (20 weeks) and male embryo (22 weeks)	ChIP-seq H2BK15ac
endothelial cell of umbilical vein nuclear fraction male newborn	ChIP-seq EZH2phosphoT487
skeletal muscle satellite cell female adult (64 years) and male adult (21 year)	ChIP-seq ELK1
keratinocyte cytosolic fraction female	microRNA-seq
NT2/D1	ChIP-seq H3K4ac
small intestine male child (3 years)	ChIP-seq JUND
upper lobe of left lung female adult (53 years)	ChIP-seq TARDBP
esophagus muscularis mucosa male adult (54 years)	ChIP-seq SMC3
occipital lobe female embryo (20 weeks) and male embryo (22 weeks)	ChIP-seq GABPA
caudate nucleus male adult (81 year)	ChIP-seq EZH2
stomach female embryo (96 days)	ChIP-seq SUZ12
neutrophil	ChIP-seq H3K79me1
occipital lobe female embryo (20 weeks) and male embryo (22 weeks)	ChIP-seq TBP
angular gyrus female adult (75 years)	ChIP-seq JUND
common myeloid progenitor, CD34-positive male adult (42 years)	ChIP-seq CHD2
adrenal gland male adult (34 years)	ChIP-seq H4K8ac
temporal lobe female adult (75 years)	ChIP-seq ZBTB33
tibial artery female adult (53 years)	ChIP-seq POLR2A
Caco-2	ChIP-seq H4K91ac
gastrocnemius medialis female adult (51 year)	ChIP-seq TCF12
thyroid gland male adult (54 years)	ChIP-seq H2BK12ac
colonic mucosa female adult (73 years)	ChIP-seq ZBTB33
temporal lobe female adult (75 years)	polyA RNA-seq
BJ	ChIP-seq H3K9me3
small intestine male embryo (108 days)	ChIP-seq BHLHE40
liver female child (4 years)	ChIP-seq H3K18ac
heart right ventricle male child (3 years)	microRNA-seq
body of pancreas male adult (54 years)	ChIP-seq CHD2
omental fat pad male adult (37 years)	ChIP-seq EZH2
duodenal mucosa male adult (76 years)	ChIP-seq H3K79me1
gastroesophageal sphincter female adult (51 year)	ChIP-seq EP300
subcutaneous abdominal adipose tissue nuclear fraction female adult (41 year)	polyA depleted RNA-seq
mesodermal cell originated from HUES64	ChIP-seq H3K4ac
temporal lobe female adult (75 years)	ChIP-seq H3K4me3
layer of hippocampus female adult (75 years)	ChIP-seq SP1
chorionic villus male embryo (38 weeks)	ChIP-seq ELF1
cingulate gyrus female adult (75 years)	ChIP-seq H3K9ac
adrenal gland male adult (34 years)	ChIP-seq EZH2phosphoT487
mammary epithelial cell female adult (23 years)	ChIP-seq H3K4me2
H1-hESC	ChIP-seq EP300
SU-DHL-6	ChIP-seq EZH2
B cell female adult (27 years) and female adult (43 years)	ChIP-seq TCF12
subcutaneous abdominal adipose tissue nuclear fraction female adult (81 year)	small RNA-seq
epithelial cell of proximal tubule	ChIP-seq H3K79me2
chorionic villus male embryo (38 weeks)	ChIP-seq ZFP36
HepG2 cytosolic fraction	ChIP-seq H4K91ac
esophagus muscularis mucosa female adult (51 year)	ChIP-seq H3K4ac
spleen male adult (34 years)	total RNA-seq
HEK293	ChIP-seq H3K4ac
A673	ChIP-seq CHD2
Parathyroid adenoma male adult (62 years)	ChIP-seq RCOR1
cingulate gyrus female adult (75 years)	ChIP-seq RFX5
placental basal plate female embryo (40 weeks)	ChIP-seq POLR2A
suprapubic skin male adult (54 years)	ChIP-seq H3K23ac
uterus female embryo (24 weeks) and female embryo (28 weeks)	ChIP-seq H3F3A
iPS-20b male adult (55 years)	ATAC-seq
skeletal muscle satellite cell female adult originated from mesodermal cell	ChIP-seq FOXK2
transverse colon female adult (53 years)	ChIP-seq H3F3A
BJ	RAMPAGE
subcutaneous preadipocyte female adult (62 years) and male adult (65 years)	ChIP-seq H2AK5ac
fibroblast of villous mesenchyme female newborn and male newborn	ChIP-seq NRF1
gastrocnemius medialis female adult (53 years)	ChIP-seq H3K4me1
iPS DF 6.9 male newborn	ChIP-seq BHLHE40
temporal lobe female embryo (20 weeks) and female embryo (24 weeks)	ChIP-seq RXRA
Peyer's patch male adult (37 years)	ChIP-seq RFX5
liver female adult (25 years)	ChIP-seq REST
subcutaneous adipose tissue female adult (53 years)	ChIP-seq FOXA1
PC-9	ChIP-seq EZH2phosphoT487
NCI-H460 nuclear fraction	ChIP-seq H3K4ac
temporal lobe female adult (75 years)	ChIP-seq ZFP36
skin of body female embryo (24 weeks) and male embryo (22 weeks)	small RNA-seq
frontal cortex female embryo (20 weeks) and male embryo (22 weeks)	ChIP-seq H4K8ac
placenta male embryo (16 weeks)	ChIP-seq H3K9me2
SJCRH30	ChIP-seq RCOR1
trophoblast female embryo (20 weeks)	ChIP-seq HDAC2
omental fat pad female adult (53 years)	ChIP-seq REST
suprapubic skin male adult (54 years)	ChIP-seq RFX5
parietal lobe female embryo (24 weeks) and male embryo (22 weeks)	ChIP-seq TARDBP
common myeloid progenitor, CD34-positive male adult (36 years)	ChIP-seq H3K9ac
occipital lobe female embryo (20 weeks) and male embryo (22 weeks)	ChIP-seq MAX
HUES64	ChIP-seq ETS1
thyroid gland female embryo (37 weeks) and female embryo (40 weeks)	ChIP-seq RXRA
gastroesophageal sphincter male adult (37 years)	polyA RNA-seq
occipital lobe female embryo (20 weeks) and male embryo (22 weeks)	ChIP-seq TAF1
body of pancreas male adult (54 years)	ChIP-seq H3K4me1
NCI-H460 nuclear fraction	microRNA-seq
heart right ventricle male child (3 years)	total RNA-seq
A549 nuclear fraction	ChIP-seq CEBPB
brain male embryo (122 days)	ChIP-seq H2BK12ac
temporal lobe female embryo (20 weeks) and female embryo (24 weeks)	ChIP-seq FOXA1
common myeloid progenitor, CD34-positive male adult (42 years)	ChIP-seq FOXA1
naive thymus-derived CD4-positive, alpha-beta T cell	ChIP-seq GABPA
liver female adult (25 years)	ChIP-seq H3K4me2
cingulate gyrus female adult (75 years)	small RNA-seq
hair follicle dermal papilla cell female adult (47 years) and female adult (70 years)	ChIP-seq YY1
body of pancreas female adult (53 years)	ChIP-seq H2BK12ac
HeLa-S3 cytosolic fraction	ChIP-seq SIN3A
HeLa-S3 nuclear fraction	ChIP-seq H3K4ac
mammary epithelial cell female adult (50 years)	ChIP-seq H3K4me1
NCI-H460 nuclear fraction	ChIP-seq MAFK
temporal lobe female adult (75 years)	ChIP-seq POLR2AphosphoS5
SK-N-DZ nuclear fraction	ChIP-seq EGR1
endocrine pancreas male adult (45 years)	ChIP-seq H4K91ac
HT1080	ChIP-seq ELF1
iPS-18a female adult (48 years)	ChIP-seq H4K91ac
spleen male adult (37 years)	ChIP-seq H3K4me3
CD4-positive, alpha-beta memory T cell	ChIP-seq ZFP36
esophagus squamous epithelium female adult (51 year)	ChIP-seq BHLHE40
breast epithelium female adult (53 years)	ChIP-seq H3K4ac
liver female adult (25 years)	ChIP-seq BHLHE40
CD8-positive, alpha-beta T cell	ChIP-seq H4K91ac
fibroblast of villous mesenchyme female newborn and male newborn	ChIP-seq GABPA
thyroid gland male adult (37 years)	ChIP-seq H4K91ac
adrenal gland male adult (54 years)	ChIP-seq H3K18ac
fibroblast of villous mesenchyme female newborn and male newborn	ChIP-seq USF1
neutrophil	ChIP-seq EZH2
HUES48	ChIP-seq SP1
HCT116	ChIP-seq EZH2
chorionic villus male embryo (38 weeks)	ChIP-seq MAX
middle frontal area 46 female adult (75 years)	ChIP-seq USF2
K562 cytosolic fraction	ChIP-seq H3K4ac
temporal lobe male adult (81 year)	ChIP-seq H3K9me2
endothelial cell of umbilical vein nuclear fraction male newborn	ChIP-seq H2BK12ac
liver female adult (25 years)	ChIP-seq H3K27me3
tongue female embryo (20 weeks) and female embryo (24 weeks)	ChIP-seq JUND
right atrium auricular region female adult (51 year)	ChIP-seq MAFK
skeletal muscle satellite cell female adult (64 years) and male adult (21 year)	polyA depleted RNA-seq
aorta female adult (30 years)	ChIP-seq EP300
subcutaneous abdominal adipose tissue nuclear fraction female adult (59 years)	ChIP-seq H3K4ac
B cell female adult (27 years)	ChIP-seq ATF3
ectodermal cell originated from embryonic stem cell	ChIP-seq H3K4ac
common myeloid progenitor, CD34-positive male adult (42 years)	ChIP-seq CEBPB
gastroesophageal sphincter male adult (54 years)	ChIP-seq MAX
HUES48	ChIP-seq NRF1
common myeloid progenitor, CD34-positive male adult (42 years)	ChIP-seq H3K4me1
HUES64	ChIP-seq H3K9ac
CD8-positive, alpha-beta memory T cell	ChIP-seq TARDBP
ovary female adult (53 years)	total RNA-seq
effector memory CD4-positive, alpha-beta T cell	ChIP-seq KDM1A
placenta male embryo (16 weeks)	ChIP-seq H3K36me3
effector memory CD4-positive, alpha-beta T cell	ChIP-seq RFX5
sigmoid colon male adult (34 years)	ChIP-seq H3K4ac
stomach female embryo (96 days)	ChIP-seq RCOR1
ectodermal cell originated from embryonic stem cell	ChIP-seq GTF2F1
cingulate gyrus male adult (81 year)	ChIP-seq ELF1
adrenal gland male adult (37 years)	ChIP-seq MAZ
suprapubic skin male adult (54 years)	ChIP-seq TCF12
effector memory CD4-positive, alpha-beta T cell	ChIP-seq EP300
placenta male embryo (16 weeks)	ChIP-seq NRF1
fibroblast of villous mesenchyme female newborn and male newborn	ChIP-seq RCOR1
CD8-positive, alpha-beta memory T cell	polyA depleted RNA-seq
lung male child (3 years)	ChIP-seq ZBTB33
GM12892	ChIP-seq H3F3A
CD8-positive, alpha-beta memory T cell	ATAC-seq
lung male child (3 years)	ChIP-seq H3K4me2
parietal lobe female embryo (24 weeks) and male embryo (22 weeks)	ChIP-seq YY1
spleen male adult (34 years)	ChIP-seq POLR2AphosphoS5
skin of body female embryo (24 weeks) and male embryo (22 weeks)	ChIP-seq SUZ12
frontal cortex female embryo (20 weeks) and male embryo (22 weeks)	ChIP-seq H2AK5ac
ascending aorta female adult (51 year)	ChIP-seq H3K9me2
osteoblast female adult (56 years) and male adult (62 years)	ChIP-seq H4K20me1
RPMI-7951	ChIP-seq JUND
heart left ventricle female adult (51 year)	ChIP-seq H2BK12ac
liver male adult (78 years)	ChIP-seq MAFK
frontal cortex female embryo (20 weeks) and male embryo (22 weeks)	ChIP-seq USF2
HT1080 nuclear fraction	ChIP-seq H3K4ac
placental epithelial cell female newborn and male newborn	ChIP-seq H4K91ac
diencephalon female embryo (20 weeks) and male embryo (22 weeks)	ChIP-seq H3K9me2
Peyer's patch male adult (37 years)	ChIP-seq RXRA
chorionic villus male embryo (38 weeks)	ChIP-seq RCOR1
gastroesophageal sphincter male adult (54 years)	ChIP-seq ELK1
mammary epithelial cell female adult (18 years)	ChIP-seq H3K27ac
SK-N-SH nuclear fraction	ChIP-seq FOXA1
HUES6	ChIP-seq H3K79me2
IMR-90 cytosolic fraction	ChIP-seq FOXA1
esophagus muscularis mucosa female adult (51 year)	ChIP-seq SP1
subcutaneous abdominal adipose tissue nuclear fraction female adult (81 year)	ChIP-seq USF2
spleen male adult (34 years)	ChIP-seq CTCF
layer of hippocampus male adult (73 years)	ChIP-seq H2BK5ac
thyroid gland female adult (51 year)	ChIP-seq GTF2F1
testis male adult (54 years)	ChIP-seq H2BK120ac
psoas muscle male adult (34 years)	ChIP-seq H3K4ac
lung female adult (30 years)	ChIP-seq H3K23ac
peripheral blood mononuclear cell male adult (32 years)	polyA depleted RNA-seq
liver female adult (25 years)	ChIP-seq HDAC2
gastroesophageal sphincter female adult (53 years)	ChIP-seq SIN3A
upper lobe of left lung female adult (51 year)	ChIP-seq H4K91ac
A549 cytosolic fraction	ChIP-seq H3F3A
GM12878 nuclear fraction	ChIP-seq CEBPB
kidney male adult (50 years)	ChIP-seq TAF1
thoracic aorta male adult (54 years)	ChIP-seq H3K27me3
omental fat pad male adult (37 years)	ChIP-seq H3K4me3
peripheral blood mononuclear cell female adult (28 years)	ChIP-seq GTF2F1
diencephalon female embryo (20 weeks) and male embryo (22 weeks)	ChIP-seq ATF3
fibroblast of breast female adult (17 years)	ChIP-seq H3K4ac
duodenal mucosa male adult (76 years)	ChIP-seq H3K79me2
parietal lobe female embryo (24 weeks) and male embryo (22 weeks)	ChIP-seq H3K4me2
adrenal gland female adult (30 years)	ChIP-seq H3K4ac
PC-3	ChIP-seq TCF12
placental basal plate female embryo (40 weeks)	polyA RNA-seq
duodenal mucosa male adult (76 years)	ChIP-seq SUZ12
uterus female adult (53 years)	ChIP-seq H4K91ac
myotube	ChIP-seq TARDBP
CD4-positive, alpha-beta memory T cell	ChIP-seq ETS1
NCI-H460	ChIP-seq H3K4me1
HUES48	ChIP-seq RFX5
thymus female embryo (110 days)	ChIP-seq CHD2
fibroblast of villous mesenchyme female newborn and male newborn	ChIP-seq H3K14ac
heart right ventricle male adult (34 years)	ChIP-seq H2BK5ac
tibial nerve male adult (37 years)	ChIP-seq H3K18ac
duodenal mucosa male adult (59 years)	ChIP-seq POLR2AphosphoS5
MCF-7 cytosolic fraction	ChIP-seq RCOR1
mammary epithelial cell female adult (50 years)	polyA RNA-seq
skeletal muscle tissue female adult (72 years)	ChIP-seq RCOR1
Peyer's patch male adult (37 years)	small RNA-seq
SK-MEL-5 nuclear fraction	ChIP-seq H4K91ac
CD8-positive, alpha-beta T cell male adult (21 year)	ChIP-seq H3K18ac
GM12878 nuclear fraction	ChIP-seq YY1
IMR-90 nuclear fraction	ChIP-seq FOXK2
effector memory CD4-positive, alpha-beta T cell	RAMPAGE
stomach female adult (51 year)	ChIP-seq H2BK120ac
esophagus squamous epithelium female adult (51 year)	ChIP-seq YY1
metanephros female embryo (20 weeks) and female embryo (24 weeks)	total RNA-seq
chorionic villus female embryo (40 weeks)	ChIP-seq H4K20me1
liver male adult (78 years)	ChIP-seq FOXA1
neurosphere female embryo (17 weeks) originated from cortex	ChIP-seq TCF12
H1-hESC	ChIP-seq H3K4me3
CD14-positive monocyte male adult (21 year)	ChIP-seq CHD2
esophagus squamous epithelium female adult (53 years)	ChIP-seq H4K91ac
chorionic villus male embryo (16 weeks)	ChIP-seq H3K27me3
temporal lobe female embryo (20 weeks) and female embryo (24 weeks)	ChIP-seq POLR2A
temporal lobe female adult (75 years)	ChIP-seq SMC3
esophagus muscularis mucosa female adult (51 year)	ChIP-seq CEBPB
frontal cortex female embryo (20 weeks) and male embryo (22 weeks)	ChIP-seq H3K27ac
HUES64	ChIP-seq H4K91ac
stomach female adult (53 years)	ChIP-seq POLR2A
temporal lobe female embryo (20 weeks) and female embryo (24 weeks)	ChIP-seq RAD21
A375	ChIP-seq TBP
liver female adult (25 years)	ChIP-seq SUZ12
sigmoid colon female adult (51 year)	ChIP-seq FOXA1
tongue female embryo (20 weeks) and female embryo (24 weeks)	ChIP-seq H3K79me2
spleen female adult (53 years)	ChIP-seq EZH2
iPS-18a female adult (48 years)	total RNA-seq
chorionic villus embryo (16 weeks)	ChIP-seq H3K4me2
MCF-7 nuclear fraction	ChIP-seq H4K91ac
CD8-positive, alpha-beta T cell	ChIP-seq H3K9me2
aorta female adult (30 years)	ChIP-seq RCOR1
myotube	total RNA-seq
mucosa of rectum female adult (50 years)	ChIP-seq USF1
chorionic villus embryo (16 weeks)	ChIP-seq FOXA1
thyroid gland female adult (51 year)	ChIP-seq NRF1
GM06990	ChIP-seq USF1
spleen female adult (53 years)	microRNA-seq
A549 nuclear fraction	ChIP-seq KDM1A
adrenal gland female adult (51 year)	ChIP-seq H4K91ac
mesenchymal stem cell of Wharton's jelly	ChIP-seq POLR2A
duodenal mucosa male adult (76 years)	ChIP-seq GTF2F1
lung female embryo (20 weeks) and female embryo (24 weeks)	ChIP-seq H4K91ac
common myeloid progenitor, CD34-positive male adult (42 years)	ChIP-seq H3F3A
chorionic villus male embryo (38 weeks)	ChIP-seq POLR2AphosphoS5
iPS-20b male adult (55 years)	ChIP-seq ELF1
CD8-positive, alpha-beta T cell	ChIP-seq EZH2phosphoT487
GM12878 cytosolic fraction	ChIP-seq H4K20me1
suprapubic skin male adult (54 years)	ChIP-seq SP1
GM12892	ChIP-seq FOXK2
SK-MEL-5 cytosolic fraction	ChIP-seq H4K91ac
stomach male adult (34 years)	ChIP-seq H2AFZ
fibroblast of villous mesenchyme female newborn and male newborn	ChIP-seq TARDBP
caudate nucleus male adult (81 year)	ATAC-seq
duodenal mucosa male adult (59 years)	ChIP-seq REST
middle frontal area 46 female adult (75 years)	ChIP-seq SIN3A
A549 nuclear fraction	ChIP-seq BHLHE40
iPS-20b male adult (55 years)	ChIP-seq ZBTB33
effector memory CD4-positive, alpha-beta T cell	ChIP-seq ATF3
body of pancreas female adult (51 year)	ChIP-seq TCF12
CD4-positive, alpha-beta T cell	ChIP-seq EGR1
peripheral blood mononuclear cell female adult (28 years)	ChIP-seq REST
keratinocyte nuclear fraction female	ChIP-seq SUZ12
lung female embryo (120 days)	ChIP-seq H3K4me3
HeLa-S3	ChIP-seq EZH2
mammary stem cell	ChIP-seq ETS1
gastrocnemius medialis female adult (53 years)	ChIP-seq TAF1
caudate nucleus male adult (81 year)	RAMPAGE
fibroblast of villous mesenchyme female newborn and male newborn	ChIP-seq MAX
hair follicle dermal papilla cell female adult (47 years) and female adult (70 years)	ChIP-seq H3K27me3
frontal cortex female embryo (20 weeks) and male embryo (22 weeks)	ChIP-seq ELK1
hair follicle dermal papilla cell female adult (47 years) and female adult (70 years)	ChIP-seq EGR1
chorionic villus male embryo (38 weeks)	ChIP-seq USF2
common myeloid progenitor, CD34-positive female adult (27 years)	ChIP-seq HDAC2
metanephros female embryo (20 weeks) and female embryo (24 weeks)	ChIP-seq ZBTB33
UCSF-4	ChIP-seq EZH2
tongue female embryo (20 weeks) and female embryo (24 weeks)	ChIP-seq KDM1A
K562	ChIP-seq EZH2
CD4-positive, CD25-positive, alpha-beta regulatory T cell	ChIP-seq CHD2
thyroid gland female adult (53 years)	ChIP-seq H4K91ac
heart left ventricle male child (3 years)	ChIP-seq H2BK12ac
A549 treated with 0.02% ethanol for 1 hour	ChIP-seq H3K9ac
cingulate gyrus male adult (81 year)	ChIP-seq FOXK2
rectal smooth muscle tissue female adult (50 years)	ChIP-seq H3K4ac
ACC112	ChIP-seq H3K4ac
Peyer's patch female adult (51 year)	ChIP-seq H4K91ac
liver female adult (25 years)	small RNA-seq
gastroesophageal sphincter male adult (54 years)	ChIP-seq USF2
GM12892	ChIP-seq H3K27me3
NCI-H460 nuclear fraction	ChIP-seq H3K79me1
subcutaneous abdominal adipose tissue nuclear fraction female adult (59 years)	ChIP-seq EZH2phosphoT487
mammary epithelial cell female adult (50 years)	ChIP-seq TCF12
HT1080	DNase-seq read-depth normalized signal
gastroesophageal sphincter male adult (54 years)	ChIP-seq H4K20me1
CD4-positive, alpha-beta memory T cell	ChIP-seq ZBTB33
SK-N-MC	ChIP-seq EZH2phosphoT487
common myeloid progenitor, CD34-positive male adult (42 years)	ChIP-seq JUND
B cell male adult (21 year)	ChIP-seq H3K4me1
omental fat pad male adult (37 years)	ChIP-seq RAD21
small intestine female adult (30 years)	ChIP-seq GABPA
subcutaneous abdominal adipose tissue nuclear fraction female adult (25 years)	ChIP-seq H2BK5ac
kidney epithelial cell	ChIP-seq H3K4ac
kidney male adult (50 years)	CAGE
duodenal mucosa male adult (76 years)	ChIP-seq H3K27ac
heart left ventricle male child (3 years)	ChIP-seq CTCF
GM12878 nuclear fraction	ChIP-seq TAF1
endocrine pancreas adult (59 years)	ChIP-seq EZH2
hair follicle dermal papilla cell female adult (47 years) and female adult (70 years)	ChIP-seq TCF12
cardiac muscle cell	ChIP-seq MAZ
Peyer's patch male adult (37 years)	ChIP-seq ETS1
tibial nerve female adult (51 year)	ChIP-seq H3K79me1
fibroblast of dermis female adult (44 years) and female adult (55 years)	ChIP-seq H3K9me3
gastrocnemius medialis female adult (53 years)	ChIP-seq CEBPB
CD4-positive, alpha-beta T cell	ChIP-seq H3K27me3
esophagus female adult (30 years)	ChIP-seq H2BK12ac
neural stem progenitor cell originated from H9	ChIP-seq EZH2
tongue female embryo (20 weeks) and female embryo (24 weeks)	ChIP-seq EZH2
HEK293T	ChIP-seq TCF12
CD8-positive, alpha-beta T cell	ChIP-seq USF2
H4	ChIP-seq FOXA1
A549 treated with 100 nM dexamethasone for 1 hour	ChIP-seq H3K27me3
spleen male adult (54 years)	ChIP-seq H4K20me1
cingulate gyrus male adult (81 year)	ChIP-seq H3F3A
parietal lobe female embryo (24 weeks) and male embryo (22 weeks)	DNase-seq read-depth normalized signal
frontal cortex female embryo (20 weeks) and male embryo (22 weeks)	ChIP-seq H2BK120ac
SK-N-SH	ChIP-seq H3K4ac
skeletal muscle tissue female adult (72 years)	ChIP-seq FOXK2
middle frontal area 46 female adult (75 years)	ChIP-seq ELK1
uterus female adult (53 years)	ChIP-seq JUND
spleen female adult (53 years)	ChIP-seq H4K91ac
SK-N-SH	ChIP-seq BHLHE40
omental fat pad male adult (37 years)	ChIP-seq EP300
trophoblast female embryo (40 weeks)	ChIP-seq EZH2
melanocyte of skin male child (1 year) and male child (3 years)	ChIP-seq H3K4me1
fibroblast of dermis female adult (44 years) and female adult (55 years)	ChIP-seq H3K36me3
keratinocyte cytosolic fraction female	ChIP-seq KDM1A
RPMI-7951	ChIP-seq ZBTB33
occipital lobe female embryo (20 weeks) and male embryo (22 weeks)	ChIP-seq REST
liver male adult (32 years)	ChIP-seq TBP
B cell male adult (21 year)	ChIP-seq H3K4me3
subcutaneous adipose tissue female adult (51 year)	DNase-seq read-depth normalized signal
mucosa of rectum female adult (61 year)	ChIP-seq RAD21
HUES64	ChIP-seq JUND
esophagus muscularis mucosa male adult (54 years)	ChIP-seq ATF3
GM12878 nuclear fraction	ChIP-seq ZFP36
SK-N-MC	ChIP-seq EP300
liver female adult (25 years)	ChIP-seq H2BK12ac
placenta female embryo (113 days)	ChIP-seq H4K91ac
heart left ventricle male adult (34 years)	ChIP-seq EZH2
gastrocnemius medialis female adult (53 years)	polyA depleted RNA-seq
frontal cortex female embryo (20 weeks) and male embryo (22 weeks)	ChIP-seq H3K14ac
HUES48	ChIP-seq POLR2A
A549 nuclear fraction	ChIP-seq MAZ
common myeloid progenitor, CD34-positive female adult (27 years)	polyA RNA-seq
effector memory CD4-positive, alpha-beta T cell	ChIP-seq ELK1
gastroesophageal sphincter male adult (54 years)	ChIP-seq H3K79me2
CD4-positive, alpha-beta memory T cell	ChIP-seq CTCF
fibroblast of lung female child (11 year) and male adult (45 years)	ChIP-seq SP1
body of pancreas female adult (53 years)	polyA RNA-seq
skin of body female embryo (24 weeks) and male embryo (22 weeks)	ChIP-seq FOXK2
GM12878 nuclear fraction	small RNA-seq
OCI-LY1	ChIP-seq FOXA1
SK-N-SH	ChIP-seq EZH2phosphoT487
UCSF-4	ChIP-seq H3K4ac
right atrium auricular region female adult (51 year)	ChIP-seq H3K9ac
neuron originated from H9	ChIP-seq H4K91ac
metanephros female embryo (20 weeks) and female embryo (24 weeks)	ChIP-seq H2BK120ac
omental fat pad female adult (53 years)	ChIP-seq H3K4me1
mammary stem cell	ChIP-seq H2BK120ac
Peyer's patch female adult (51 year)	ChIP-seq MAX
GM12891	ChIP-seq ETS1
caudate nucleus female adult (75 years)	ChIP-seq TBP
vagina female adult (53 years)	ChIP-seq H4K91ac
heart left ventricle male adult (34 years)	DNase-seq read-depth normalized signal
chorionic villus female embryo (40 weeks)	small RNA-seq
ascending aorta female adult (51 year)	ChIP-seq H3K18ac
suprapubic skin female adult (53 years)	ChIP-seq H4K8ac
MCF-7	ChIP-seq TCF12
lower leg skin female adult (53 years)	ChIP-seq ATF3
iPS DF 6.9 male newborn	ChIP-seq SMC3
osteoblast	ChIP-seq H3K79me1
liver male adult (78 years)	ChIP-seq CEBPB
neurosphere female embryo (17 weeks) originated from cortex	ChIP-seq H3K27me3
spleen male adult (34 years)	ChIP-seq H4K91ac
thoracic aorta male adult (54 years)	ChIP-seq REST
right atrium auricular region female adult (51 year)	ChIP-seq ELF1
upper lobe of left lung female adult (53 years)	ChIP-seq H4K91ac
tongue female embryo (20 weeks) and female embryo (24 weeks)	ChIP-seq H3K27me3
osteoblast female adult (56 years) and male adult (62 years)	ChIP-seq SP1
parietal lobe female embryo (24 weeks) and male embryo (22 weeks)	ChIP-seq USF1
chorionic villus male embryo (16 weeks)	ChIP-seq H3K14ac
gastroesophageal sphincter male adult (54 years)	ChIP-seq FOXK2
iPS-15b female adult (48 years)	ChIP-seq H3K9me2
A549 nuclear fraction	ChIP-seq FOXA1
thymus male child (3 years)	ChIP-seq H4K91ac
B cell female adult (27 years) and female adult (43 years)	ChIP-seq EZH2
subcutaneous adipose tissue male adult (37 years)	ChIP-seq POLR2A
heart right ventricle male child (3 years)	ChIP-seq H3K23ac
esophagus squamous epithelium male adult (37 years)	ChIP-seq H3K9me3
diencephalon female embryo (20 weeks) and male embryo (22 weeks)	ChIP-seq MAZ
thoracic aorta male adult (37 years)	ChIP-seq TCF12
small intestine male adult (34 years)	ChIP-seq H4K91ac
small intestine male embryo (108 days)	ChIP-seq TCF12
HT1080	ChIP-seq SMC3
heart right ventricle male child (3 years)	ChIP-seq TAF1
lower leg skin female adult (51 year)	ChIP-seq MAX
melanocyte of skin female adult (52 years) and male adult (55 years)	ChIP-seq TCF12
A549 nuclear fraction	ChIP-seq REST
frontal cortex female embryo (20 weeks) and male embryo (22 weeks)	ChIP-seq H3K18ac
adrenal gland female adult (51 year)	microRNA-seq
stomach smooth muscle male adult (59 years)	ChIP-seq H3F3A
heart right ventricle male child (3 years)	ChIP-seq H3K79me2
neuron originated from H9	polyA RNA-seq
temporal lobe female embryo (20 weeks) and female embryo (24 weeks)	ChIP-seq SUZ12
spleen male adult (34 years)	polyA RNA-seq
Peyer's patch male adult (37 years)	ChIP-seq H3K4me3
GM12891	ChIP-seq FOXA1
Peyer's patch male adult (37 years)	ChIP-seq EZH2
psoas muscle male child (3 years)	ChIP-seq H3K36me3
parietal lobe female embryo (24 weeks) and male embryo (22 weeks)	ChIP-seq H3K36me3
NCI-H460 cytosolic fraction	ChIP-seq POLR2AphosphoS5
mesenchymal stem cell originated from adipose tissue	ChIP-seq H3K4ac
transverse colon female adult (53 years)	ChIP-seq H3K36me3
A375	ChIP-seq EZH2phosphoT487
diencephalon female embryo (20 weeks) and male embryo (22 weeks)	ChIP-seq BHLHE40
diencephalon female embryo (20 weeks) and male embryo (22 weeks)	ChIP-seq GTF2F1
B cell female adult (27 years)	ChIP-seq POLR2A
tibial artery female adult (53 years)	ChIP-seq H3K4ac
astrocyte	ChIP-seq ZFP36
Daoy	ChIP-seq H4K91ac
GM12878 nuclear fraction	ChIP-seq MAFK
body of pancreas male adult (54 years)	small RNA-seq
rectal smooth muscle tissue female adult (50 years)	total RNA-seq
HeLa-S3 nuclear fraction	ChIP-seq H3K9ac
effector memory CD4-positive, alpha-beta T cell	ChIP-seq H3K27ac
endocrine pancreas male adult (46 years)	ChIP-seq H3K4me2
DND-41	ChIP-seq GTF2F1
B cell male adult (21 year)	microRNA-seq
adrenal gland female adult (30 years)	ChIP-seq YY1
hair follicle dermal papilla cell female adult (47 years) and female adult (70 years)	ChIP-seq EZH2phosphoT487
neurosphere embryo (15 weeks) originated from ganglionic eminence	ChIP-seq H2BK5ac
B cell male adult (37 years)	ATAC-seq
duodenal mucosa male adult (76 years)	ChIP-seq H3K9me3
spleen male adult (54 years)	ChIP-seq USF1
pancreas male adult (34 years)	ChIP-seq H3K9me2
layer of hippocampus male adult (81 year)	microRNA-seq
stomach male adult (37 years)	ChIP-seq H4K91ac
HepG2	ChIP-seq EZH2
chorionic villus male embryo (38 weeks)	ChIP-seq TBP
colonic mucosa female adult (73 years)	ChIP-seq ZFP36
common myeloid progenitor, CD34-positive male adult (42 years)	ChIP-seq H3K4me3
lung male child (3 years)	ChIP-seq H3F3A
transverse colon female adult (51 year)	ChIP-seq H4K91ac
subcutaneous abdominal adipose tissue nuclear fraction female adult (81 year)	ChIP-seq H3K4me1
liver female adult (25 years)	ChIP-seq H3K9me2
endothelial cell of umbilical vein male newborn	ChIP-seq H4K91ac
K562	ChIP-seq JUND
lung male child (3 years)	ChIP-seq TCF12
bipolar neuron originated from GM23338 treated with 0.5 μg/mL doxycycline hyclate for 4 days	ChIP-seq MAZ
HUES64	ChIP-seq H3K23ac
frontal cortex female embryo (20 weeks) and male embryo (22 weeks)	ChIP-seq H2BK12ac
subcutaneous abdominal adipose tissue nuclear fraction female adult (81 year)	ChIP-seq H3K9me2
liver female adult (25 years)	ChIP-seq EZH2phosphoT487
Peyer's patch male adult (37 years)	polyA depleted RNA-seq
muscle of leg female embryo (110 days)	ChIP-seq H3K4ac
skeletal muscle satellite cell female adult originated from mesodermal cell	polyA RNA-seq
body of pancreas female adult (51 year)	ChIP-seq FOXA1
natural killer cell male adult (21 year)	ChIP-seq NRF1
fibroblast of the aortic adventitia female adult (24 years) and male adult (47 years)	ChIP-seq FOXA1
HepG2 cytosolic fraction	ChIP-seq KDM1A
GM12878 nuclear fraction	ChIP-seq SIN3A
heart left ventricle male child (3 years)	ChIP-seq USF2
IMR-90 cytosolic fraction	ChIP-seq EP300
small intestine male child (3 years)	ChIP-seq SP1
substantia nigra female adult (75 years)	ChIP-seq GABPA
iPS-20b male adult (55 years)	ChIP-seq EGR1
spleen male adult (34 years)	ChIP-seq BHLHE40
mammary epithelial cell female adult (50 years)	small RNA-seq
temporal lobe female adult (75 years)	ChIP-seq MAX
IMR-90 cytosolic fraction	ChIP-seq EZH2
suprapubic skin male adult (54 years)	ChIP-seq SUZ12
gastrocnemius medialis male adult (54 years)	ChIP-seq BHLHE40
fibroblast of the aortic adventitia female adult (24 years) and male adult (47 years)	ChIP-seq EP300
neutrophil male	ChIP-seq RAD21
AG04450	ChIP-seq H3K4ac
stomach male adult (34 years)	ChIP-seq H3K79me1
effector memory CD4-positive, alpha-beta T cell	microRNA-seq
uterus female embryo (24 weeks) and female embryo (28 weeks)	ChIP-seq POLR2A
keratinocyte female	ChIP-seq H3K4ac
esophagus muscularis mucosa female adult (51 year)	ChIP-seq SUZ12
upper lobe of left lung male adult (54 years)	ChIP-seq HDAC2
iPS DF 6.9 male newborn	ChIP-seq H4K91ac
HUES48	polyA depleted RNA-seq
effector memory CD4-positive, alpha-beta T cell	ChIP-seq REST
liver female adult (25 years)	ChIP-seq NRF1
suprapubic skin male adult (54 years)	ChIP-seq FOXK2
stomach male child (3 years)	ChIP-seq CEBPB
NCI-H929	ChIP-seq HDAC2
omental fat pad female adult (53 years)	ChIP-seq H3K79me1
mucosa of rectum female adult (50 years)	ChIP-seq KDM1A
cingulate gyrus male adult (81 year)	ChIP-seq H4K20me1
heart right ventricle male child (3 years)	small RNA-seq
effector memory CD4-positive, alpha-beta T cell	ChIP-seq MAFK
pancreas female adult (30 years)	ChIP-seq FOXA1
ectodermal cell originated from embryonic stem cell	ChIP-seq H3K4me1
esophagus squamous epithelium male adult (37 years)	small RNA-seq
luminal epithelial cell of mammary gland female adult (33 years)	ChIP-seq H4K91ac
common myeloid progenitor, CD34-positive male adult (42 years)	ChIP-seq MAFK
mucosa of rectum female adult (61 year)	ChIP-seq SIN3A
SK-N-SH treated with 6 μM all-trans-retinoic acid for 48 hours	ChIP-seq EZH2
IMR-90 cytosolic fraction	ChIP-seq FOXK2
thoracic aorta male adult (54 years)	total RNA-seq
effector memory CD4-positive, alpha-beta T cell	ChIP-seq TBP
gastroesophageal sphincter male adult (54 years)	ChIP-seq H4K91ac
temporal lobe female embryo (20 weeks) and female embryo (24 weeks)	ChIP-seq SIN3A
common myeloid progenitor, CD34-positive	ChIP-seq H3K4ac
body of pancreas female adult (51 year)	ChIP-seq H3F3A
liver female adult (25 years)	ChIP-seq H3K79me1
cingulate gyrus female adult (75 years)	ChIP-seq EGR1
skin of body female embryo (24 weeks) and male embryo (22 weeks)	ChIP-seq BHLHE40
stomach smooth muscle female adult (84 years)	ChIP-seq H2BK120ac
A549 nuclear fraction	ChIP-seq SP1
MCF-7	ChIP-seq EZH2
thyroid gland female adult (51 year)	microRNA-seq
lung female embryo (120 days)	ChIP-seq EZH2
endocrine pancreas male adult (46 years)	ChIP-seq H3K9me3
diencephalon female embryo (20 weeks) and male embryo (22 weeks)	ChIP-seq ETS1
liver female adult (25 years)	ChIP-seq ZFP36
gastrocnemius medialis male adult (37 years)	small RNA-seq
GM12892	ChIP-seq KDM1A
right atrium auricular region female adult (51 year)	ChIP-seq H2BK120ac
SK-N-DZ nuclear fraction	ChIP-seq RCOR1
sigmoid colon male adult (54 years)	ChIP-seq ZFP36
metanephros female embryo (20 weeks) and female embryo (24 weeks)	polyA depleted RNA-seq
fibroblast of villous mesenchyme female newborn and male newborn	ChIP-seq HDAC2
skeletal muscle satellite cell female adult (64 years) and male adult (21 year)	ChIP-seq RXRA
HeLa-S3 G1b phase	ChIP-seq H3K4ac
neural stem progenitor cell originated from H9	ChIP-seq H3K9me3
esophagus muscularis mucosa female adult (51 year)	ChIP-seq RFX5
melanocyte of skin male child (1 year) and male child (3 years)	ChIP-seq H3K27ac
thyroid gland female embryo (37 weeks) and female embryo (40 weeks)	ChIP-seq H3K27ac
upper lobe of left lung male adult (54 years)	ChIP-seq H4K91ac
trophoblast female embryo (20 weeks)	RAMPAGE
RPMI-7951	ChIP-seq H3K9me2
thyroid gland male adult (54 years)	ChIP-seq H3K27ac
body of pancreas male adult (54 years)	ChIP-seq POLR2AphosphoS5
brain female embryo (17 weeks)	ChIP-seq H3K9me3
GM12878 nuclear fraction	ChIP-seq FOXK2
fibroblast of villous mesenchyme female newborn and male newborn	ChIP-seq H3K18ac
HepG2	ChIP-seq BHLHE40
gastrocnemius medialis female adult (51 year)	ChIP-seq FOXA1
CD14-positive monocyte male adult (21 year)	ChIP-seq H4K91ac
fibroblast of villous mesenchyme female newborn and male newborn	ChIP-seq H2BK5ac
NT2/D1	ChIP-seq RCOR1
gastrocnemius medialis female adult (51 year)	ChIP-seq EZH2
HUES48	ChIP-seq TARDBP
HUES64	ChIP-seq H4K8ac
mesendoderm originated from H1-hESC	small RNA-seq
placenta female embryo (113 days)	small RNA-seq
Loucy	ChIP-seq SP1
upper lobe of left lung male adult (54 years)	ChIP-seq GABPA
suprapubic skin male adult (54 years)	ChIP-seq YY1
esophagus squamous epithelium female adult (51 year)	ChIP-seq MAZ
gastrocnemius medialis female adult (53 years)	ChIP-seq H3F3A
omental fat pad female adult (53 years)	ChIP-seq H4K91ac
mucosa of rectum female adult (50 years)	ChIP-seq ELK1
GM06990	ChIP-seq EZH2phosphoT487
A375	ChIP-seq H3K4ac
esophagus muscularis mucosa female adult (51 year)	ChIP-seq ETS1
subcutaneous abdominal adipose tissue nuclear fraction female adult (81 year)	ChIP-seq H3F3A
thyroid gland female embryo (37 weeks) and female embryo (40 weeks)	ChIP-seq H3K23ac
foreskin fibroblast male newborn	ChIP-seq BHLHE40
GM12892	ChIP-seq ZFP36
cingulate gyrus female adult (75 years)	DNase-seq read-depth normalized signal
BJ	small RNA-seq
temporal lobe female adult (75 years)	RAMPAGE
upper lobe of left lung female adult (53 years)	ChIP-seq H3K27me3
stomach male adult (34 years)	ChIP-seq GTF2F1
gastrocnemius medialis male adult (37 years)	ChIP-seq HDAC2
uterus female adult (51 year)	ChIP-seq CEBPB
uterus female embryo (24 weeks) and female embryo (28 weeks)	ChIP-seq POLR2AphosphoS5
effector memory CD4-positive, alpha-beta T cell	DNase-seq read-depth normalized signal
GM12878	ChIP-seq REST
neural stem progenitor cell originated from H9	ChIP-seq TCF12
esophagus muscularis mucosa female adult (51 year)	ChIP-seq ZBTB33
body of pancreas male adult (54 years)	ChIP-seq KDM1A
stomach male child (3 years)	ChIP-seq EP300
K562 nucleolus fraction	ChIP-seq ZBTB33
chorionic villus embryo (16 weeks)	ChIP-seq H2AFZ
tongue female embryo (20 weeks) and female embryo (24 weeks)	ChIP-seq RFX5
pancreas male adult (34 years)	ChIP-seq EZH2phosphoT487
lower leg skin female adult (51 year)	ChIP-seq TAF1
rectal smooth muscle tissue female adult (50 years)	ChIP-seq RCOR1
iPS-20b male adult (55 years)	ChIP-seq MAX
NCI-H460 nuclear fraction	ChIP-seq H3F3A
trophoblast female embryo (20 weeks)	ChIP-seq H2BK120ac
thyroid gland female adult (53 years)	ChIP-seq HDAC2
subcutaneous adipose tissue male adult (37 years)	polyA RNA-seq
myotube	CAGE
KMS-11	ChIP-seq EZH2
melanocyte of skin male child (1 year) and male child (3 years)	ChIP-seq H2BK120ac
A375	ChIP-seq USF1
esophagus muscularis mucosa female adult (51 year)	ChIP-seq SMC3
common myeloid progenitor, CD34-positive female adult (27 years)	ChIP-seq FOXK2
gastroesophageal sphincter male adult (54 years)	ChIP-seq USF1
Peyer's patch male adult (37 years)	ChIP-seq FOXK2
sigmoid colon male adult (54 years)	ChIP-seq JUND
germinal matrix male embryo (20 weeks)	ChIP-seq FOXK2
fibroblast of villous mesenchyme female newborn and male newborn	ChIP-seq H4K8ac
tongue female embryo (20 weeks) and female embryo (24 weeks)	ChIP-seq ATF3
GM12892	ChIP-seq TARDBP
upper lobe of left lung male adult (54 years)	ChIP-seq H3K4me1
B cell male adult (21 year)	ChIP-seq CEBPB
trophoblast cell originated from H1-hESC	ChIP-seq SIN3A
CD4-positive, alpha-beta memory T cell	ChIP-seq H3K4me2
mammary epithelial cell female	ChIP-seq EZH2
endocrine pancreas male adult (46 years)	small RNA-seq
HUES64	ChIP-seq RAD21
keratinocyte cytosolic fraction female	ChIP-seq H3K4ac
temporal lobe male adult (81 year)	ChIP-seq EP300
gastroesophageal sphincter female adult (53 years)	ChIP-seq GABPA
chorionic villus embryo (16 weeks)	ChIP-seq EGR1
sigmoid colon female adult (53 years)	ChIP-seq TCF12
common myeloid progenitor, CD34-positive male adult (42 years)	ChIP-seq GABPA
subcutaneous abdominal adipose tissue nuclear fraction female adult (81 year)	ChIP-seq H2AFZ
GM06990	ChIP-seq MAX
transverse colon male adult (37 years)	ChIP-seq BHLHE40
HUES48	ChIP-seq FOXA1
iPS-20b male adult (55 years)	ChIP-seq H3K36me3
gastroesophageal sphincter male adult (37 years)	ChIP-seq H3K4me2
liver female adult (25 years)	ChIP-seq ELF1
SK-N-DZ nuclear fraction	ChIP-seq H4K91ac
chorionic villus male embryo (38 weeks)	ChIP-seq JUND
uterus female embryo (24 weeks) and female embryo (28 weeks)	ChIP-seq H2AFZ
vagina female adult (51 year)	ChIP-seq H4K91ac
peripheral blood mononuclear cell female adult (28 years)	ChIP-seq H3K18ac
cingulate gyrus female adult (75 years)	ChIP-seq H3K23ac
tongue female embryo (20 weeks) and female embryo (24 weeks)	ChIP-seq RCOR1
A549 nuclear fraction	ChIP-seq TCF12
Parathyroid adenoma male adult (65 years)	ChIP-seq MAZ
Karpas-422	ChIP-seq CHD2
OCI-LY1	ChIP-seq ELK1
chorionic villus embryo (16 weeks)	ChIP-seq H3K9me3
esophagus female adult (30 years)	ChIP-seq H3K9me3
iPS-15b female adult (48 years)	ChIP-seq H3K4ac
SK-N-DZ cytosolic fraction	ChIP-seq JUND
NCI-H460 cytosolic fraction	ChIP-seq H4K91ac
K562 nucleolus fraction	polyA depleted RNA-seq
K562 nuclear fraction	ChIP-seq H4K91ac
stomach male adult (54 years)	polyA depleted RNA-seq
liver female adult (25 years)	ChIP-seq RXRA
chorionic villus male embryo (38 weeks)	ChIP-seq GTF2F1
substantia nigra male adult (81 year)	small RNA-seq
mammary epithelial cell female adult (18 years)	ChIP-seq EZH2
fibroblast of dermis	ChIP-seq H2BK120ac
myoepithelial cell of mammary gland female adult (36 years)	ChIP-seq H3K27me3
chorionic villus male embryo (38 weeks)	ChIP-seq GABPA
endocrine pancreas male adult (46 years)	ChIP-seq H2BK12ac
A375	ChIP-seq EGR1
HEK293T	ChIP-seq ETS1
parietal lobe female embryo (24 weeks) and male embryo (22 weeks)	ChIP-seq H3K9ac
iPS DF 19.11 male newborn	ChIP-seq POLR2AphosphoS5
subcutaneous adipose tissue male adult (37 years)	ChIP-seq H3F3A
lower leg skin female adult (53 years)	ChIP-seq H3K27ac
heart right ventricle male child (3 years)	ChIP-seq ZFP36
melanocyte of skin male child (1 year) and male child (3 years)	ChIP-seq FOXA1
effector memory CD4-positive, alpha-beta T cell	ChIP-seq H3K4ac
liver female adult (25 years)	ChIP-seq YY1
pancreas male adult (34 years)	ChIP-seq H2BK12ac
neutrophil	ChIP-seq H3K4me3
tongue female embryo (20 weeks) and female embryo (24 weeks)	ChIP-seq ELK1
HUES64	ChIP-seq FOXK2
large intestine male embryo (108 days)	ChIP-seq H3K9me3
CD8-positive, alpha-beta T cell	ChIP-seq RXRA
melanocyte of skin female adult (52 years) and male adult (55 years)	ChIP-seq ZBTB33
right atrium auricular region female adult (53 years)	ChIP-seq EP300
adrenal gland male embryo (97 days)	small RNA-seq
common myeloid progenitor, CD34-positive male adult (42 years)	DNase-seq read-depth normalized signal
HT1080	ChIP-seq SIN3A
spleen male adult (54 years)	ChIP-seq H3K9me3
GM12878 nucleolus fraction	ChIP-seq MAZ
HepG2	ChIP-seq EP300
suprapubic skin male adult (37 years)	ChIP-seq H4K91ac
myotube	ChIP-seq H2BK5ac
pancreas male adult (34 years)	ChIP-seq SMC3
thyroid gland female embryo (37 weeks) and female embryo (40 weeks)	ChIP-seq SP1
KMS-11	ChIP-seq H3K9me2
duodenal mucosa male adult (76 years)	ChIP-seq YY1
spleen male adult (54 years)	ChIP-seq MAZ
thyroid gland male adult (54 years)	DNase-seq read-depth normalized signal
K562 cytosolic fraction	ChIP-seq EZH2
HUES6	ChIP-seq USF1
spleen male adult (37 years)	ChIP-seq H4K91ac
upper lobe of left lung male adult (37 years)	ChIP-seq ATF3
parietal lobe female embryo (24 weeks) and male embryo (22 weeks)	ChIP-seq H3K79me2
brain female embryo (17 weeks)	ChIP-seq H2BK12ac
suprapubic skin male adult (37 years)	ChIP-seq H3K9me2
uterus female embryo (24 weeks) and female embryo (28 weeks)	ChIP-seq H2BK12ac
spleen female adult (53 years)	ChIP-seq SUZ12
endocrine pancreas adult (59 years)	ChIP-seq TCF12
B cell male adult (21 year)	ChIP-seq RFX5
fibroblast of lung female child (11 year) and male adult (45 years)	ChIP-seq H3K9me2
trophoblast female embryo (20 weeks)	ChIP-seq EZH2
effector memory CD4-positive, alpha-beta T cell	ChIP-seq H3K36me3
SK-N-SH nuclear fraction	ChIP-seq HDAC2
HepG2	ChIP-seq POLR2A
A549 cytosolic fraction	ChIP-seq H3K79me1
SK-N-DZ treated with dimethyl sulfoxide for 72 hours	ChIP-seq H3K4ac
SK-N-SH cytosolic fraction	ChIP-seq FOXK2
adrenal gland female adult (30 years)	ChIP-seq POLR2A
mucosa of rectum female adult (61 year)	ChIP-seq H3K9me2
esophagus squamous epithelium male adult (54 years)	ChIP-seq H2BK120ac
K562 nuclear fraction	ChIP-seq H3K4me1
suprapubic skin male adult (54 years)	ChIP-seq ZBTB33
suprapubic skin male adult (54 years)	ChIP-seq MAFK
SJSA1	ChIP-seq H3K4ac
suprapubic skin male adult (54 years)	ChIP-seq KDM1A
H4	ChIP-seq H2BK120ac
small intestine male embryo (108 days)	ChIP-seq H3K4me1
T-cell	ChIP-seq H3K18ac
esophagus muscularis mucosa male adult (54 years)	ChIP-seq REST
A549	ChIP-seq H4K91ac
breast epithelium female adult (51 year)	ChIP-seq H2BK120ac
kidney female embryo (120 days)	ChIP-seq FOXA1
CD8-positive, alpha-beta memory T cell	ChIP-seq NRF1
suprapubic skin male adult (54 years)	ChIP-seq POLR2AphosphoS5
hair follicle dermal papilla cell female adult (47 years) and female adult (70 years)	ChIP-seq ZBTB33
GM12878	ChIP-seq H4K91ac
thymus female embryo (110 days)	ChIP-seq H3K9me3
heart right ventricle male child (3 years)	ChIP-seq CHD2
skeletal muscle tissue male adult (54 years)	ChIP-seq CHD2
mucosa of rectum female adult (50 years)	ChIP-seq EP300
suprapubic skin male adult (37 years)	small RNA-seq
heart left ventricle female adult (53 years)	ChIP-seq H3K36me3
A375	ChIP-seq USF2
esophagus squamous epithelium female adult (53 years)	ChIP-seq GTF2F1
adrenal gland male adult (54 years)	ChIP-seq H3K27ac
gastroesophageal sphincter female adult (53 years)	ChIP-seq TARDBP
neural stem progenitor cell originated from H1-hESC	ChIP-seq EZH2
DOHH2	ChIP-seq SUZ12
SK-N-DZ treated with dimethyl sulfoxide for 72 hours	small RNA-seq
spleen male adult (54 years)	ChIP-seq H3K79me2
adrenal gland male adult (37 years)	ChIP-seq H3K9me3
liver male adult (78 years)	ChIP-seq GABPA
upper lobe of left lung female adult (51 year)	ChIP-seq EP300
GM12878 nucleolus fraction	polyA depleted RNA-seq
omental fat pad male adult (37 years)	ChIP-seq ETS1
subcutaneous abdominal adipose tissue nuclear fraction female adult (49 years)	ChIP-seq H3K4ac
trophoblast female embryo (40 weeks)	small RNA-seq
B cell male adult (37 years)	ChIP-seq CHD2
neurosphere female embryo (17 weeks) originated from cortex	ChIP-seq CEBPB
H4	ChIP-seq MAFK
ascending aorta female adult (53 years)	ChIP-seq H3K4me1
endocrine pancreas adult (59 years)	small RNA-seq
right cardiac atrium male adult (34 years)	ChIP-seq ELK1
A549 nuclear fraction	ChIP-seq MAFK
skeletal muscle tissue female adult (72 years)	ChIP-seq H3K9ac
K562 nuclear fraction	microRNA-seq
SU-DHL-6	ChIP-seq H3K79me1
myoepithelial cell of mammary gland female adult (36 years)	ChIP-seq JUND
heart right ventricle male child (3 years)	ChIP-seq H4K20me1
subcutaneous abdominal adipose tissue nuclear fraction female adult (81 year)	ChIP-seq KDM1A
liver female adult (25 years)	ChIP-seq EGR1
diencephalon female embryo (20 weeks) and male embryo (22 weeks)	ChIP-seq H4K20me1
duodenal mucosa male adult (76 years)	ChIP-seq NRF1
iPS DF 19.11 male newborn	ChIP-seq H3F3A
liver female adult (25 years)	ChIP-seq H3F3A
GM06990	total RNA-seq
gastrocnemius medialis female adult (53 years)	ChIP-seq MAFK
neuron originated from H9	ChIP-seq EP300
subcutaneous abdominal adipose tissue nuclear fraction female adult (49 years)	ATAC-seq
epithelial cell of proximal tubule	total RNA-seq
GM12878 nuclear fraction	ChIP-seq USF1
transverse colon male adult (54 years)	ChIP-seq H3K4me1
subcutaneous abdominal adipose tissue nuclear fraction female adult (59 years)	ChIP-seq TCF12
CD8-positive, alpha-beta memory T cell	ChIP-seq RAD21
skeletal muscle myoblast male adult (22 years)	ChIP-seq H3K4ac
neurosphere female embryo (17 weeks) originated from cortex	ChIP-seq H3K4me1
substantia nigra female adult (75 years)	ChIP-seq H3K4ac
transverse colon male adult (37 years)	ChIP-seq MAFK
placenta embryo (16 weeks)	ChIP-seq H3K9me2
CD14-positive monocyte female	ChIP-seq EZH2phosphoT487
B cell female adult (27 years) and female adult (43 years)	ChIP-seq H3K79me2
Peyer's patch male adult (37 years)	ChIP-seq EGR1
SK-N-SH nuclear fraction	ChIP-seq H3K4ac
omental fat pad male adult (37 years)	ChIP-seq CEBPB
PC-3	ChIP-seq EZH2phosphoT487
temporal lobe female adult (75 years)	ChIP-seq HDAC2
neurosphere female embryo (17 weeks) originated from ganglionic eminence	ChIP-seq KDM1A
subcutaneous adipose tissue female adult (51 year)	ChIP-seq TARDBP
neurosphere female embryo (17 weeks) originated from ganglionic eminence	ChIP-seq ZBTB33
mucosa of rectum female adult (50 years)	ChIP-seq BHLHE40
GM12878 nuclear fraction	ChIP-seq SP1
muscle of leg female embryo (110 days)	ChIP-seq ELK1
liver male adult (32 years)	ChIP-seq H4K91ac
fibroblast of villous mesenchyme female newborn and male newborn	ChIP-seq CEBPB
HT1080	ChIP-seq SUZ12
melanocyte of skin male child (1 year) and male child (3 years)	ChIP-seq H3F3A
H9	ChIP-seq TARDBP
GM12878 nuclear fraction	ChIP-seq H3K18ac
myoepithelial cell of mammary gland female adult (36 years)	ChIP-seq H3K4me1
NCI-H460 nuclear fraction	ChIP-seq H4K20me1
sigmoid colon female adult (51 year)	ChIP-seq TBP
chorionic villus female embryo (40 weeks)	RAMPAGE
transverse colon male adult (54 years)	ChIP-seq H3K79me2
RPMI-7951	ChIP-seq ETS1
heart right ventricle male child (3 years)	ChIP-seq POLR2AphosphoS5
heart right ventricle male child (3 years)	ChIP-seq RXRA
adrenal gland male adult (54 years)	polyA RNA-seq
placental epithelial cell female newborn and male newborn	DNase-seq read-depth normalized signal
skeletal muscle myoblast	ChIP-seq H3K4ac
tibial nerve female adult (53 years)	ChIP-seq H2BK12ac
thyroid gland female adult (51 year)	ChIP-seq H3K4me1
A549 treated with 0.02% ethanol for 1 hour	ChIP-seq GTF2F1
H7-hESC	ChIP-seq H4K91ac
common myeloid progenitor, CD34-positive female adult (27 years)	ChIP-seq SUZ12
A549 nuclear fraction	ChIP-seq FOXK2
iPS-20b male adult (55 years)	ChIP-seq TBP
liver male adult (78 years)	ChIP-seq ZBTB33
HUES64	microRNA-seq
H7-hESC	ChIP-seq TCF12
gastrocnemius medialis female adult (53 years)	ChIP-seq ZFP36
gastrocnemius medialis male adult (37 years)	ChIP-seq POLR2AphosphoS5
uterus female embryo (24 weeks) and female embryo (28 weeks)	ChIP-seq YY1
skeletal muscle tissue female adult (72 years)	ChIP-seq H3K4ac
tongue female embryo (20 weeks) and female embryo (24 weeks)	ChIP-seq TCF12
H1-hESC	ChIP-seq H3K79me1
foreskin melanocyte male newborn	ChIP-seq BHLHE40
kidney male adult (50 years)	small RNA-seq
DND-41	ChIP-seq EZH2phosphoT487
subcutaneous adipose tissue female adult (51 year)	ChIP-seq EP300
common myeloid progenitor, CD34-positive male adult (42 years)	ChIP-seq H3K9me2
liver female adult (25 years)	microRNA-seq
liver female adult (25 years)	ChIP-seq H2AFZ
common myeloid progenitor, CD34-positive male adult (42 years)	ChIP-seq H3K9me3
thyroid gland female adult (53 years)	ChIP-seq EZH2phosphoT487
esophagus male adult (34 years)	small RNA-seq
GM12892	ChIP-seq ATF3
GM12892	ChIP-seq POLR2A
heart right ventricle male child (3 years)	ChIP-seq KDM1A
spleen female adult (53 years)	ChIP-seq H3K27me3
mucosa of rectum female adult (50 years)	ChIP-seq TAF1
esophagus muscularis mucosa female adult (51 year)	ChIP-seq EGR1
Daoy	ChIP-seq TBP
pancreas female adult (30 years)	ChIP-seq CEBPB
NCI-H929	ChIP-seq BHLHE40
MCF-7 nuclear fraction	ChIP-seq H3K4me1
skeletal muscle satellite cell female adult (64 years) and male adult (21 year)	ChIP-seq H3K9me3
gastrocnemius medialis male adult (54 years)	ChIP-seq H4K91ac
common myeloid progenitor, CD34-positive female adult (27 years)	ChIP-seq ETS1
uterus female embryo (24 weeks) and female embryo (28 weeks)	ChIP-seq USF1
aorta female adult (30 years)	ChIP-seq ATF3
hair follicle dermal papilla cell female adult (47 years) and female adult (70 years)	ChIP-seq KDM1A
heart left ventricle male adult (34 years)	ChIP-seq H2BK12ac
neurosphere female embryo (17 weeks) originated from cortex	small RNA-seq
iPS DF 19.11 male newborn	ChIP-seq H3K27ac
H9	ChIP-seq H4K20me1
SK-N-SH nuclear fraction	ChIP-seq GTF2F1
lung male child (3 years)	ChIP-seq H3K9me2
A549 cytosolic fraction	ChIP-seq POLR2AphosphoS5
SK-N-DZ cytosolic fraction	ChIP-seq H3K79me1
osteoblast	ChIP-seq H3K4ac
B cell male adult (21 year)	ChIP-seq H3F3A
transverse colon female adult (53 years)	ChIP-seq H3K18ac
HUES64	ChIP-seq KDM1A
common myeloid progenitor, CD34-positive male adult (42 years)	ChIP-seq H3K27ac
vagina female adult (51 year)	microRNA-seq
tongue female embryo (20 weeks) and female embryo (24 weeks)	ChIP-seq EP300
OCI-LY3	ChIP-seq EZH2
CD14-positive monocyte female	ChIP-seq H3K4me1
NCI-H460 nuclear fraction	small RNA-seq
testis male adult (37 years)	ChIP-seq H4K91ac
omental fat pad male adult (37 years)	ChIP-seq H3F3A
suprapubic skin male adult (54 years)	ChIP-seq TBP
MCF-7 nuclear fraction	ChIP-seq FOXA1
chorionic villus male embryo (38 weeks)	ChIP-seq RXRA
hair follicle dermal papilla cell female adult (47 years) and female adult (70 years)	ChIP-seq H2BK12ac
SK-MEL-5	ChIP-seq EZH2
heart left ventricle male child (3 years)	ChIP-seq H3K18ac
CD14-positive monocyte male adult (21 year)	ChIP-seq CEBPB
gastrocnemius medialis female adult (53 years)	ChIP-seq SUZ12
common myeloid progenitor, CD34-positive male adult (42 years)	ChIP-seq KDM1A
melanocyte of skin male child (1 year) and male child (3 years)	ChIP-seq KDM1A
common myeloid progenitor, CD34-positive male adult (42 years)	ChIP-seq EP300
Peyer's patch male adult (54 years)	ChIP-seq H2BK120ac
chorionic villus male embryo (38 weeks)	ChIP-seq RFX5
peripheral blood mononuclear cell female adult (28 years)	ChIP-seq HDAC2
small intestine male adult (34 years)	polyA RNA-seq
testis male adult (54 years)	ChIP-seq ZBTB33
mucosa of rectum female adult (50 years)	ChIP-seq H3K9ac
neurosphere female embryo (17 weeks) originated from ganglionic eminence	ChIP-seq H3F3A
GM12878	ChIP-seq EP300
tongue female embryo (20 weeks) and female embryo (24 weeks)	ChIP-seq TARDBP
subcutaneous abdominal adipose tissue nuclear fraction female adult (59 years)	ChIP-seq H3K27me3
mesenchymal stem cell originated from adipose tissue	ChIP-seq TCF12
temporal lobe male adult (81 year)	ChIP-seq H3K9me3
lung female adult (30 years)	ChIP-seq H3K14ac
subcutaneous abdominal adipose tissue nuclear fraction female adult (59 years)	ChIP-seq TBP
uterus female adult (51 year)	ChIP-seq H3K4ac
gastroesophageal sphincter male adult (37 years)	polyA depleted RNA-seq
A549 treated with 100 nM dexamethasone for 1 hour	ChIP-seq H3K4me1
gastrocnemius medialis female adult (53 years)	small RNA-seq
sigmoid colon female adult (53 years)	ChIP-seq H3K18ac
transverse colon male adult (37 years)	ChIP-seq EZH2
AG04450	ChIP-seq H4K20me1
K562 cytosolic fraction	total RNA-seq
fibroblast of dermis female adult (44 years) and female adult (55 years)	ChIP-seq JUND
common myeloid progenitor, CD34-positive male adult (42 years)	ChIP-seq EGR1
gastrocnemius medialis female adult (53 years)	ChIP-seq JUND
iPS DF 6.9 male newborn	ChIP-seq H3K9me3
muscle of trunk female embryo (115 days)	ChIP-seq RFX5
neurosphere female embryo (17 weeks) originated from ganglionic eminence	ChIP-seq H3K79me1
suprapubic skin male adult (37 years)	ChIP-seq TCF12
myoepithelial cell of mammary gland female adult (36 years)	ChIP-seq ZBTB33
common myeloid progenitor, CD34-positive	ChIP-seq EZH2
neural stem progenitor cell originated from H9	ChIP-seq H3K27me3
B cell male adult (37 years)	ChIP-seq H4K91ac
esophagus male adult (34 years)	ChIP-seq RXRA
SK-N-DZ cytosolic fraction	ChIP-seq KDM1A
liver male adult (78 years)	ChIP-seq RFX5
GM12878 cytosolic fraction	ChIP-seq H3K4me2
GM06990	ChIP-seq TAF1
skeletal muscle tissue female adult (72 years)	ChIP-seq FOXA1
B cell male adult (37 years)	ChIP-seq FOXK2
IMR-90 nuclear fraction	ChIP-seq RCOR1
frontal cortex female embryo (20 weeks) and male embryo (22 weeks)	ChIP-seq H3K4ac
esophagus muscularis mucosa female adult (51 year)	ChIP-seq FOXK2
mammary epithelial cell female adult (23 years)	ChIP-seq CTCF
ectodermal cell originated from embryonic stem cell	ChIP-seq H3K27ac
neurosphere female embryo (17 weeks) originated from ganglionic eminence	ChIP-seq EZH2phosphoT487
large intestine male embryo (108 days)	small RNA-seq
spinal cord female embryo (24 weeks) and male embryo (22 weeks)	ChIP-seq H2BK12ac
chorionic villus embryo (16 weeks)	CAGE
HeLa-S3 cytosolic fraction	ChIP-seq H3K4ac
heart right ventricle male child (3 years)	ChIP-seq REST
gastrocnemius medialis male adult (54 years)	ChIP-seq GABPA
GM12878 cytosolic fraction	ChIP-seq KDM1A
common myeloid progenitor, CD34-positive male adult (36 years)	ChIP-seq USF1
subcutaneous abdominal adipose tissue nuclear fraction female adult (49 years)	total RNA-seq
GM12892	ChIP-seq H3K4me1
subcutaneous abdominal adipose tissue nuclear fraction female adult (81 year)	ChIP-seq FOXA1
skeletal muscle tissue female adult (72 years)	total RNA-seq
stomach male adult (37 years)	ChIP-seq JUND
natural killer cell male adult (21 year)	ChIP-seq ZBTB33
spleen female adult (51 year)	ChIP-seq BHLHE40
iPS DF 6.9 male newborn	ChIP-seq TAF1
SK-N-DZ nuclear fraction	ChIP-seq ZFP36
gastroesophageal sphincter male adult (37 years)	small RNA-seq
heart right ventricle male child (3 years)	ChIP-seq BHLHE40
K562 nuclear fraction	ChIP-seq FOXA1
adrenal gland male adult (54 years)	ChIP-seq ATF3
CD4-positive, alpha-beta T cell treated with phorbol 13-acetate 12-myristate , ionomycin	microRNA-seq
muscle layer of colon female adult (77 years)	ChIP-seq H3K4ac
pancreas male adult (34 years)	ChIP-seq NRF1
NCI-H929	ChIP-seq EZH2phosphoT487
endothelial cell of umbilical vein nuclear fraction male newborn	polyA RNA-seq
transverse colon male adult (37 years)	small RNA-seq
sigmoid colon female adult (51 year)	ChIP-seq H4K8ac
chorionic villus embryo (16 weeks)	ChIP-seq CHD2
prostate gland male adult (54 years)	ChIP-seq H2BK120ac
chorionic villus embryo (16 weeks)	ChIP-seq BHLHE40
effector memory CD4-positive, alpha-beta T cell	ChIP-seq JUND
kidney female embryo (120 days)	small RNA-seq
peripheral blood mononuclear cell female adult (28 years)	ChIP-seq CEBPB
effector memory CD4-positive, alpha-beta T cell	ChIP-seq MAX
liver male adult (78 years)	ChIP-seq USF1
heart right ventricle male child (3 years)	ChIP-seq FOXK2
peripheral blood mononuclear cell female adult (28 years)	ChIP-seq H3K4me1
B cell male adult (21 year)	ChIP-seq KDM1A
common myeloid progenitor, CD34-positive male adult (36 years)	ChIP-seq POLR2A
skeletal muscle myoblast	ChIP-seq H3K4me1
muscle of leg female embryo (110 days)	ChIP-seq H3K4me1
uterus female embryo (24 weeks) and female embryo (28 weeks)	ChIP-seq H3K9me2
chorion female embryo (40 weeks)	ChIP-seq ZBTB33
diencephalon female embryo (20 weeks) and male embryo (22 weeks)	ChIP-seq NRF1
A172	ChIP-seq H3K4ac
tongue female embryo (20 weeks) and female embryo (24 weeks)	ChIP-seq CEBPB
uterus female embryo (24 weeks) and female embryo (28 weeks)	ChIP-seq TAF1
adrenal gland male adult (54 years)	small RNA-seq
liver male adult (31 year)	ChIP-seq H3K9me3
A549 nuclear fraction	ChIP-seq HDAC2
spleen male child (3 years)	ChIP-seq GABPA
esophagus muscularis mucosa female adult (51 year)	ChIP-seq NRF1
hepatocyte originated from H9	ChIP-seq BHLHE40
OCI-LY7	ChIP-seq EZH2
placenta male embryo (16 weeks)	ChIP-seq EP300
large intestine male embryo (108 days)	ChIP-seq EZH2phosphoT487
right atrium auricular region female adult (51 year)	polyA depleted RNA-seq
myoepithelial cell of mammary gland female adult (33 years)	ChIP-seq KDM1A
HUES48	ChIP-seq H3K14ac
spleen male child (3 years)	ChIP-seq H3F3A
uterus female embryo (24 weeks) and female embryo (28 weeks)	ChIP-seq H3K4me1
lung male child (3 years)	ChIP-seq H3K4me3
Peyer's patch female adult (51 year)	ChIP-seq POLR2A
NCI-H460 nuclear fraction	ChIP-seq H3K36me3
A549 nuclear fraction	ChIP-seq ZBTB33
hematopoietic multipotent progenitor cell	ChIP-seq H3K4me3
placental basal plate female embryo (40 weeks)	ChIP-seq SUZ12
heart left ventricle female adult (53 years)	ChIP-seq EZH2phosphoT487
melanocyte of skin male child (1 year) and male child (3 years)	ChIP-seq SP1
mammary epithelial cell female adult (50 years)	ChIP-seq H2AFZ
omental fat pad female adult (53 years)	ChIP-seq SP1
thyroid gland female embryo (37 weeks) and female embryo (40 weeks)	ChIP-seq EGR1
gastrocnemius medialis female adult (51 year)	ChIP-seq GTF2F1
BJ	ChIP-seq H3F3A
ovary female adult (51 year)	ChIP-seq KDM1A
suprapubic skin male adult (54 years)	ChIP-seq SIN3A
heart left ventricle male adult (34 years)	ChIP-seq POLR2A
heart left ventricle male child (3 years)	ChIP-seq CEBPB
muscle of leg female embryo (110 days)	ChIP-seq ATF3
adrenal gland male adult (37 years)	ChIP-seq EZH2phosphoT487
spleen male adult (54 years)	ChIP-seq H3K36me3
stomach smooth muscle male adult (59 years)	ChIP-seq MAX
stomach female adult (51 year)	ChIP-seq H3K4me2
Caco-2	ChIP-seq GABPA
common myeloid progenitor, CD34-positive female adult (27 years)	ChIP-seq ZFP36
M059J	ChIP-seq EZH2
heart right ventricle male child (3 years)	ChIP-seq H2AFZ
muscle of trunk female embryo (115 days)	microRNA-seq
SJSA1	ChIP-seq TCF12
B cell male adult (21 year)	ChIP-seq FOXA1
common myeloid progenitor, CD34-positive	ChIP-seq H3K4me1
subcutaneous adipose tissue male adult (37 years)	ChIP-seq H2BK12ac
keratinocyte female	ChIP-seq H3K9me2
body of pancreas female adult (51 year)	ChIP-seq H2BK12ac
stomach female adult (51 year)	ChIP-seq SUZ12
SK-N-SH cytosolic fraction	ChIP-seq EGR1
neutrophil male	ChIP-seq POLR2A
B cell male adult (21 year)	ChIP-seq REST
HUES64	ChIP-seq H3K4me2
common myeloid progenitor, CD34-positive male adult (42 years)	ChIP-seq RFX5
temporal lobe female embryo (20 weeks) and female embryo (24 weeks)	ChIP-seq ELF1
SK-N-MC	ChIP-seq RXRA
common myeloid progenitor, CD34-positive female adult (33 years)	ChIP-seq H4K8ac
A549 cytosolic fraction	ChIP-seq H3K9me2
GM12892	DNase-seq read-depth normalized signal
NCI-H929	ChIP-seq H2BK12ac
suprapubic skin female adult (51 year)	ChIP-seq CTCF
tongue female embryo (20 weeks) and female embryo (24 weeks)	ChIP-seq TBP
HEK293T	ChIP-seq H3K4ac
chorion male embryo (16 weeks)	ChIP-seq REST
chorionic villus male embryo (38 weeks)	ChIP-seq H3K4me3
heart right ventricle male adult (34 years)	ChIP-seq ZFP36
endocrine pancreas adult (59 years)	ChIP-seq H3K27me3
peripheral blood mononuclear cell male adult (39 years)	ChIP-seq H4K91ac
SK-N-DZ nuclear fraction	ChIP-seq EZH2
T-cell	ChIP-seq MAX
GM12878 nuclear fraction	ChIP-seq SMC3
mammary epithelial cell female	ChIP-seq H3F3A
GM12878	microRNA-seq
DOHH2	ChIP-seq EZH2phosphoT487
omental fat pad male adult (37 years)	ChIP-seq KDM1A
heart right ventricle male child (3 years)	ChIP-seq ETS1
fibroblast of lung male adult (45 years)	ChIP-seq RCOR1
GM06990	ChIP-seq H3K9me3
mesendoderm originated from H1-hESC	ChIP-seq H2BK5ac
A673	small RNA-seq
B cell male adult (21 year)	ChIP-seq ZFP36
neurosphere female embryo (17 weeks) originated from ganglionic eminence	ChIP-seq FOXA1
effector memory CD4-positive, alpha-beta T cell	ChIP-seq H2AFZ
B cell male adult (21 year)	ChIP-seq MAFK
Peyer's patch male adult (37 years)	ChIP-seq KDM1A
common myeloid progenitor, CD34-positive female adult (27 years)	ChIP-seq ATF3
H1-hESC nuclear fraction	ChIP-seq H3K4ac
gastrocnemius medialis female adult (53 years)	ChIP-seq REST
neurosphere female embryo (17 weeks) originated from ganglionic eminence	ChIP-seq MAX
OCI-LY7	ChIP-seq JUND
myoepithelial cell of mammary gland female adult (33 years)	ChIP-seq CEBPB
sigmoid colon male adult (54 years)	ChIP-seq SUZ12
A549 treated with 0.02% ethanol for 1 hour	ChIP-seq POLR2A
GM12878 nuclear fraction	ChIP-seq H3K9me3
mucosa of rectum female adult (50 years)	ChIP-seq CEBPB
chorionic villus female embryo (40 weeks)	ChIP-seq H3K23ac
HCT116	ChIP-seq RXRA
PC-9	microRNA-seq
B cell male adult (21 year)	ChIP-seq YY1
PC-9	ChIP-seq TCF12
tongue female embryo (20 weeks) and female embryo (24 weeks)	ChIP-seq H3K79me1
mammary epithelial cell female adult (23 years)	ChIP-seq H3K79me2
sigmoid colon female adult (51 year)	ChIP-seq H3K9ac
SU-DHL-6	polyA depleted RNA-seq
common myeloid progenitor, CD34-positive male adult (42 years)	small RNA-seq
H1-hESC	ChIP-seq H3K9me3
skeletal muscle satellite cell female adult (64 years) and male adult (21 year)	ChIP-seq MAZ
small intestine male child (3 years)	ChIP-seq H2BK12ac
fibroblast of lung female child (11 year) and male adult (45 years)	ChIP-seq YY1
subcutaneous adipose tissue male adult (37 years)	ATAC-seq
body of pancreas male adult (54 years)	total RNA-seq
gastrocnemius medialis female adult (53 years)	ChIP-seq H3K79me2
Loucy	ChIP-seq EZH2
K562	ChIP-seq POLR2A
SK-N-DZ treated with dimethyl sulfoxide for 72 hours	ChIP-seq H3K4me1
epithelial cell of proximal tubule	ChIP-seq H3K4ac
B cell male adult (21 year)	ChIP-seq SIN3A
skin of body female embryo (24 weeks) and male embryo (22 weeks)	ChIP-seq MAFK
B cell male adult (21 year)	ChIP-seq SUZ12
KMS-11	ChIP-seq ATF3
peripheral blood mononuclear cell female adult (28 years)	ChIP-seq H3K9me2
common myeloid progenitor, CD34-positive male adult (42 years)	ChIP-seq ELF1
transverse colon male adult (37 years)	ChIP-seq H2BK120ac
Caco-2	ChIP-seq EZH2
esophagus squamous epithelium female adult (51 year)	microRNA-seq
CD4-positive, alpha-beta T cell treated with phorbol 13-acetate 12-myristate , ionomycin	ChIP-seq H2BK120ac
muscle layer of duodenum male adult (59 years)	ChIP-seq EZH2phosphoT487
skeletal muscle tissue female embryo (19 weeks) and male embryo (22 weeks)	ChIP-seq H2BK12ac
A673	ChIP-seq EZH2
aorta male adult (34 years)	ChIP-seq H3K9me2
CD4-positive, alpha-beta memory T cell	polyA RNA-seq
endocrine pancreas adult (59 years)	ChIP-seq KDM1A
muscle of leg female embryo (110 days)	ChIP-seq MAZ
duodenal mucosa male adult (59 years)	ChIP-seq H4K20me1
B cell male adult (21 year)	ChIP-seq H3K4me2
uterus female embryo (24 weeks) and female embryo (28 weeks)	ChIP-seq H3K9me3
smooth muscle cell originated from H9	polyA RNA-seq
placenta embryo (16 weeks)	ChIP-seq YY1
GM12891	ChIP-seq H3K9me2
endocrine pancreas adult (59 years)	ChIP-seq JUND
Peyer's patch male adult (37 years)	ChIP-seq CHD2
Peyer's patch female adult (51 year)	microRNA-seq
GM12878 nuclear fraction	ChIP-seq TCF12
K562	ChIP-seq H3K9me2
peripheral blood mononuclear cell female adult (28 years)	ChIP-seq FOXK2
caudate nucleus male adult (81 year)	ChIP-seq MAFK
A549 treated with 100 nM dexamethasone for 1 hour	ChIP-seq ZBTB33
peripheral blood mononuclear cell female adult (28 years)	ChIP-seq MAFK
myoepithelial cell of mammary gland female adult (33 years)	ChIP-seq H3K27ac
common myeloid progenitor, CD34-positive male adult (42 years)	ChIP-seq ZBTB33
kidney female embryo (120 days)	ChIP-seq H3K9me3
HUES64	ChIP-seq H3K27ac
fibroblast of villous mesenchyme female newborn and male newborn	ATAC-seq
neural cell	ChIP-seq BHLHE40
suprapubic skin female adult (53 years)	ATAC-seq
liver female adult (25 years)	ChIP-seq SIN3A
uterus female embryo (24 weeks) and female embryo (28 weeks)	ChIP-seq ZFP36
spleen female adult (51 year)	ChIP-seq KDM1A
subcutaneous abdominal adipose tissue nuclear fraction female adult (41 year)	ChIP-seq H3K4ac
trophoblast female embryo (20 weeks)	ChIP-seq H3F3A
stomach female embryo (96 days)	microRNA-seq
K562 nuclear fraction	ChIP-seq ETS1
BJ	ChIP-seq H3K4me1
omental fat pad female adult (51 year)	microRNA-seq
fibroblast of villous mesenchyme female newborn and male newborn	ChIP-seq SMC3
cingulate gyrus male adult (81 year)	ChIP-seq CEBPB
kidney male adult (50 years)	ChIP-seq KDM1A
GM23338 male adult (53 years) originated from GM23248	ChIP-seq EZH2phosphoT487
gastrocnemius medialis female adult (53 years)	ChIP-seq ZBTB33
muscle layer of colon female adult (77 years)	ChIP-seq H3K9me2
transverse colon female adult (53 years)	ChIP-seq EP300
heart right ventricle male adult (34 years)	ChIP-seq RXRA
aorta female adult (30 years)	ChIP-seq EZH2
cerebellum female embryo (19 weeks) and female embryo (37 weeks)	ChIP-seq H4K91ac
heart female embryo (19 weeks) and female embryo (28 weeks)	ChIP-seq H2BK12ac
upper lobe of left lung female adult (53 years)	ChIP-seq FOXA1
suprapubic skin male adult (54 years)	RAMPAGE
SK-N-DZ treated with dimethyl sulfoxide for 72 hours	ChIP-seq POLR2AphosphoS5
SK-N-DZ cytosolic fraction	ChIP-seq YY1
peripheral blood mononuclear cell female adult (28 years)	ChIP-seq H3F3A
stomach smooth muscle female adult (84 years)	ChIP-seq H3K79me1
B cell male adult (21 year)	ChIP-seq H3K27me3
H1-hESC	total RNA-seq
skeletal muscle tissue male adult (54 years)	DNase-seq read-depth normalized signal
GM12878	ChIP-seq H3K27me3
suprapubic skin male adult (54 years)	ChIP-seq EGR1
liver male adult (78 years)	ChIP-seq EP300
mucosa of rectum female adult (61 year)	ChIP-seq H2AFZ
thyroid gland female embryo (37 weeks) and female embryo (40 weeks)	ChIP-seq H3K18ac
liver female adult (25 years)	ChIP-seq H3K79me2
neural stem progenitor cell originated from H1-hESC	ChIP-seq H3K4me3
cingulate gyrus female adult (75 years)	ChIP-seq H3K27ac
HEK293T	ChIP-seq USF1
gastrocnemius medialis female adult (53 years)	ChIP-seq USF1
liver female adult (25 years)	polyA depleted RNA-seq
ascending aorta female adult (51 year)	small RNA-seq
iPS DF 19.11 male newborn	total RNA-seq
stomach smooth muscle female adult (84 years)	ChIP-seq RCOR1
esophagus muscularis mucosa female adult (51 year)	ChIP-seq H3K9me3
right atrium auricular region female adult (51 year)	ChIP-seq SIN3A
duodenal mucosa male adult (76 years)	ChIP-seq H3K4me2
subcutaneous abdominal adipose tissue nuclear fraction female adult (81 year)	ChIP-seq EGR1
ectodermal cell originated from embryonic stem cell	polyA depleted RNA-seq
duodenal mucosa male adult (59 years)	ChIP-seq H3K18ac
heart right ventricle male child (3 years)	ChIP-seq SUZ12
GM12892	ChIP-seq H4K8ac
stomach male adult (54 years)	ChIP-seq H4K91ac
duodenal mucosa male adult (76 years)	ChIP-seq USF2
ascending aorta female adult (51 year)	ChIP-seq ZBTB33
chorionic villus female embryo (40 weeks)	ChIP-seq EZH2
mammary epithelial cell female adult (18 years)	ChIP-seq H4K91ac
SK-N-SH cytosolic fraction	ChIP-seq EP300
spleen male adult (37 years)	ChIP-seq H3K27ac
skeletal muscle satellite cell female adult originated from mesodermal cell	total RNA-seq
SK-N-SH cytosolic fraction	ChIP-seq ZBTB33
temporal lobe male adult (81 year)	ChIP-seq RXRA
GM12878	ChIP-seq FOXK2
mammary epithelial cell female adult (50 years)	DNase-seq read-depth normalized signal
iPS-20b male adult (55 years)	ChIP-seq GTF2F1
mammary epithelial cell female	ChIP-seq SUZ12
esophagus muscularis mucosa female adult (51 year)	ChIP-seq YY1
adrenal gland male adult (37 years)	ChIP-seq KDM1A
iPS-20b male adult (55 years)	ChIP-seq SIN3A
germinal matrix male embryo (20 weeks)	ChIP-seq YY1
SK-N-DZ cytosolic fraction	ChIP-seq H4K20me1
GM23248	ChIP-seq MAX
mucosa of rectum female adult (50 years)	polyA depleted RNA-seq
thyroid gland male adult (37 years)	polyA RNA-seq
kidney female embryo (120 days)	ChIP-seq H3F3A
skin of body female embryo (24 weeks) and male embryo (22 weeks)	ChIP-seq H3K9ac
HepG2 cytosolic fraction	ChIP-seq JUND
mesodermal cell originated from HUES64	ChIP-seq FOXA1
SK-N-SH cytosolic fraction	ChIP-seq POLR2AphosphoS5
liver female adult (25 years)	ChIP-seq KDM1A
skeletal muscle satellite cell female adult (64 years) and male adult (21 year)	ChIP-seq H3K9me2
adipocyte originated from mesenchymal stem cell	ChIP-seq EP300
neuron originated from H9	ChIP-seq MAFK
melanocyte of skin male child (1 year) and male child (3 years)	ChIP-seq H3K27me3
body of pancreas female adult (53 years)	ChIP-seq EZH2phosphoT487
stomach female adult (51 year)	ChIP-seq EZH2phosphoT487
liver male adult (78 years)	ChIP-seq POLR2AphosphoS5
spleen male adult (54 years)	ChIP-seq TARDBP
endocrine pancreas adult (59 years)	ChIP-seq H3K4me1
temporal lobe male adult (81 year)	ChIP-seq USF1
SK-N-DZ cytosolic fraction	ChIP-seq HDAC2
MCF-7 nuclear fraction	ChIP-seq CHD2
K562 nucleolus fraction	ChIP-seq EZH2
Caco-2	ChIP-seq REST
mammary epithelial cell female adult (50 years)	ChIP-seq FOXK2
heart right ventricle male child (3 years)	ChIP-seq FOXA1
heart right ventricle male child (3 years)	ChIP-seq HDAC2
kidney epithelial cell	ChIP-seq RXRA
temporal lobe female embryo (20 weeks) and female embryo (24 weeks)	ATAC-seq
DND-41	small RNA-seq
NCI-H460 nuclear fraction	ChIP-seq EP300
NCI-H460 nuclear fraction	ChIP-seq GABPA
transverse colon female adult (51 year)	ChIP-seq H3K27me3
Peyer's patch male adult (37 years)	ChIP-seq ELK1
HEK293T	RAMPAGE
GM12892	ChIP-seq EZH2
heart right ventricle male child (3 years)	ChIP-seq EGR1
DOHH2	ChIP-seq HDAC2
HepG2	ChIP-seq NRF1
GM12878 nuclear fraction	ChIP-seq TBP
peripheral blood mononuclear cell female adult (28 years)	ChIP-seq ETS1
SU-DHL-6	ChIP-seq ZFP36
fibroblast of lung female child (11 year) and male adult (45 years)	ChIP-seq EGR1
caudate nucleus male adult (81 year)	ChIP-seq H3K27me3
MCF-7	ChIP-seq KDM1A
myoepithelial cell of mammary gland female adult (33 years)	ChIP-seq FOXA1
subcutaneous adipose tissue female adult (51 year)	ChIP-seq BHLHE40
neurosphere female embryo (17 weeks) originated from cortex	ChIP-seq ZFP36
esophagus muscularis mucosa female adult (53 years)	ChIP-seq H2BK120ac
[truncated: 28,801 more rows]
