# Supplementary material for: Prioritizing transcriptomic and epigenomic experiments using an optimization strategy that leverages imputed data
Source: Bioinformatics. 2020 Sep 23;37(4):439–47. doi: 10.1093/bioinformatics/btaa830 (PMC8088321; doi:10.1093/bioinformatics/btaa830)
Supplement: btaa830_Supplementary_Data [file btaa830_supplementary_data.zip › Supplementary Table 2.tsv]

# Biosample	Assay
esophagus muscularis mucosa female adult (51 year)	ChIP-seq RCOR1
stomach female adult (51 year)	ChIP-seq RCOR1
prostate gland male adult (37 years)	ChIP-seq ETS1
caudate nucleus male adult (81 year)	ChIP-seq RCOR1
subcutaneous adipose tissue female adult (51 year)	ChIP-seq GTF2F1
effector memory CD4-positive, alpha-beta T cell	ChIP-seq RCOR1
skeletal muscle satellite cell female adult originated from mesodermal cell	ChIP-seq RCOR1
mammary epithelial cell female adult (23 years)	ChIP-seq H4K91ac
stomach female adult (51 year)	ChIP-seq ATF3
subcutaneous abdominal adipose tissue nuclear fraction female adult (59 years)	ChIP-seq SIN3A
subcutaneous adipose tissue female adult (51 year)	ChIP-seq H3K79me1
kidney male adult (50 years)	ChIP-seq GABPA
colonic mucosa female adult (73 years)	ChIP-seq ATF3
suprapubic skin female adult (53 years)	ChIP-seq NRF1
subcutaneous adipose tissue female adult (51 year)	ChIP-seq H4K91ac
layer of hippocampus male adult (73 years)	ChIP-seq SUZ12
tibial nerve female adult (51 year)	ChIP-seq GTF2F1
IMR-90 nuclear fraction	ChIP-seq USF2
adrenal gland female adult (53 years)	ChIP-seq CEBPB
suprapubic skin female adult (53 years)	ChIP-seq MAFK
MM.1S	ChIP-seq GTF2F1
sigmoid colon male adult (54 years)	ChIP-seq EZH2
suprapubic skin female adult (51 year)	ChIP-seq H2AFZ
esophagus squamous epithelium male adult (37 years)	ChIP-seq HDAC2
suprapubic skin female adult (51 year)	ChIP-seq REST
occipital lobe female embryo (20 weeks) and male embryo (22 weeks)	ChIP-seq H4K91ac
A375	ChIP-seq GTF2F1
IMR-90 nuclear fraction	ChIP-seq TAF1
IMR-90 nuclear fraction	ChIP-seq RFX5
skeletal muscle myoblast male adult (22 years)	ChIP-seq ATF3
colonic mucosa female adult (73 years)	ChIP-seq USF1
fibroblast of lung female child (11 year) and male adult (45 years)	ChIP-seq POLR2AphosphoS5
fibroblast of villous mesenchyme female newborn and male newborn	ChIP-seq H3K4ac
suprapubic skin female adult (53 years)	ChIP-seq SP1
osteoblast female adult (56 years) and male adult (62 years)	ChIP-seq KDM1A
NT2/D1	ChIP-seq GTF2F1
mucosa of rectum female adult (61 year)	ChIP-seq ETS1
B cell female adult (27 years) and female adult (43 years)	ChIP-seq GTF2F1
omental fat pad female adult (51 year)	ChIP-seq ZFP36
ovary female adult (53 years)	ChIP-seq H3K4ac
A375	ChIP-seq CHD2
IMR-90 nuclear fraction	ChIP-seq NRF1
skeletal muscle tissue female adult (72 years)	ChIP-seq BHLHE40
suprapubic skin female adult (53 years)	ChIP-seq ELF1
placenta male embryo (16 weeks)	ChIP-seq TCF12
IMR-90 nuclear fraction	ChIP-seq SMC3
iPS-20b male adult (55 years)	ChIP-seq BHLHE40
Peyer's patch male adult (37 years)	ChIP-seq H3K9me2
Peyer's patch male adult (54 years)	ChIP-seq FOXA1
omental fat pad male adult (37 years)	ChIP-seq H4K91ac
angular gyrus male adult (81 year)	ChIP-seq ETS1
omental fat pad female adult (51 year)	polyA depleted RNA-seq
A549 cytosolic fraction	ChIP-seq H3K14ac
mammary epithelial cell female adult (23 years)	ChIP-seq H3K79me1
omental fat pad female adult (51 year)	ChIP-seq H3F3A
fibroblast of lung female child (11 year) and male adult (45 years)	ChIP-seq JUND
subcutaneous adipose tissue female adult (53 years)	ChIP-seq H3K79me2
IMR-90 nuclear fraction	ChIP-seq FOXK2
IMR-90 nuclear fraction	ChIP-seq MAX
skeletal muscle satellite cell female adult (64 years) and male adult (21 year)	ChIP-seq ZFP36
neutrophil	ChIP-seq GTF2F1
cingulate gyrus female adult (75 years)	ChIP-seq H2BK12ac
osteoblast female adult (56 years) and male adult (62 years)	ChIP-seq GABPA
common myeloid progenitor, CD34-positive male adult (42 years)	ChIP-seq H3K4ac
IMR-90 cytosolic fraction	ChIP-seq POLR2A
omental fat pad male adult (54 years)	ChIP-seq GTF2F1
sigmoid colon female adult (51 year)	ChIP-seq GTF2F1
CD4-positive, alpha-beta T cell treated with phorbol 13-acetate 12-myristate , ionomycin	ChIP-seq GTF2F1
small intestine female adult (30 years)	ChIP-seq ATF3
IMR-90 nuclear fraction	ChIP-seq USF1
stomach male adult (34 years)	ChIP-seq H4K91ac
adrenal gland female adult (53 years)	ChIP-seq H4K20me1
naive thymus-derived CD4-positive, alpha-beta T cell	ChIP-seq H3K4ac
mammary epithelial cell female adult (23 years)	ChIP-seq H4K8ac
muscle layer of duodenum male adult (59 years)	ChIP-seq RCOR1
parietal lobe female embryo (24 weeks) and male embryo (22 weeks)	ChIP-seq HDAC2
upper lobe of left lung female adult (51 year)	ChIP-seq CHD2
middle frontal area 46 female adult (75 years)	ChIP-seq EZH2phosphoT487
esophagus muscularis mucosa female adult (51 year)	ChIP-seq H2BK15ac
duodenal mucosa male adult (76 years)	ChIP-seq ZFP36
HeLa-S3 nuclear fraction	ChIP-seq CEBPB
subcutaneous adipose tissue male adult (37 years)	ChIP-seq H3K9me2
lung female adult (30 years)	ChIP-seq ETS1
SK-N-SH nuclear fraction	ChIP-seq ELK1
fibroblast of villous mesenchyme female newborn and male newborn	ChIP-seq TARDBP
A375	ChIP-seq TAF1
SK-N-DZ nuclear fraction	ChIP-seq ELF1
gastrocnemius medialis male adult (37 years)	ChIP-seq GTF2F1
heart left ventricle male adult (34 years)	ChIP-seq H3K4ac
lung female adult (30 years)	ChIP-seq REST
GM12878 nuclear fraction	ChIP-seq H4K91ac
skeletal muscle satellite cell female adult (64 years) and male adult (21 year)	ChIP-seq H3K23ac
neurosphere female embryo (17 weeks) originated from ganglionic eminence	ChIP-seq H3K4ac
omental fat pad male adult (37 years)	ChIP-seq GTF2F1
substantia nigra female adult (75 years)	ChIP-seq TCF12
duodenal mucosa male adult (76 years)	ChIP-seq GTF2F1
kidney male adult (50 years)	ATAC-seq
IMR-90 nuclear fraction	ChIP-seq YY1
ACC112	ChIP-seq HDAC2
CD4-positive, alpha-beta memory T cell	ChIP-seq H3K79me1
body of pancreas male adult (37 years)	ChIP-seq GTF2F1
subcutaneous abdominal adipose tissue nuclear fraction female adult (25 years)	ChIP-seq H3K4ac
skeletal muscle satellite cell female adult (64 years) and male adult (21 year)	ChIP-seq MAFK
caudate nucleus female adult (75 years)	ChIP-seq SUZ12
SK-N-DZ cytosolic fraction	ChIP-seq H3K18ac
A375	ChIP-seq ELK1
stomach female adult (51 year)	ChIP-seq CHD2
HUES64	ChIP-seq H2BK15ac
OCI-LY7	ChIP-seq BHLHE40
M059J	ChIP-seq H3F3A
Daoy	ChIP-seq SP1
skin of body female embryo (24 weeks) and male embryo (22 weeks)	ChIP-seq H3K4ac
common myeloid progenitor, CD34-positive male adult (42 years)	ChIP-seq TCF12
right atrium auricular region female adult (51 year)	ChIP-seq RFX5
esophagus squamous epithelium female adult (51 year)	ChIP-seq CEBPB
temporal lobe female adult (75 years)	ChIP-seq FOXA1
SK-N-DZ nuclear fraction	ChIP-seq TAF1
fibroblast of dermis female adult (44 years) and female adult (55 years)	ChIP-seq EZH2
subcutaneous adipose tissue female adult (51 year)	ChIP-seq USF2
iPS DF 6.9 male newborn	ChIP-seq BHLHE40
placental basal plate female embryo (40 weeks)	ChIP-seq SIN3A
skeletal muscle satellite cell female adult (64 years) and male adult (21 year)	ChIP-seq TBP
placental basal plate female embryo (40 weeks)	ChIP-seq RAD21
esophagus muscularis mucosa female adult (51 year)	ChIP-seq SIN3A
SK-N-DZ nuclear fraction	ChIP-seq ATF3
mesenchymal stem cell of Wharton's jelly	ChIP-seq TCF12
neurosphere female embryo (17 weeks) originated from cortex	ChIP-seq NRF1
chorionic villus female embryo (40 weeks)	ChIP-seq H2BK12ac
skeletal muscle tissue female adult (72 years)	ChIP-seq H3K4ac
liver female adult (25 years)	ChIP-seq H2BK12ac
suprapubic skin female adult (53 years)	ChIP-seq H3K14ac
pancreas male adult (34 years)	small RNA-seq
chorionic villus embryo (16 weeks)	ChIP-seq FOXK2
fibroblast of villous mesenchyme female newborn and male newborn	ChIP-seq ELF1
skeletal muscle satellite cell female adult (64 years) and male adult (21 year)	ChIP-seq FOXA1
esophagus squamous epithelium female adult (51 year)	ChIP-seq TAF1
HepG2 nuclear fraction	ChIP-seq H3K4ac
middle frontal area 46 male adult (81 year)	ChIP-seq GABPA
SK-N-DZ cytosolic fraction	ChIP-seq MAX
mammary epithelial cell female adult (50 years)	ChIP-seq H4K91ac
A375	ChIP-seq EZH2phosphoT487
cingulate gyrus female adult (75 years)	ChIP-seq CHD2
CD8-positive, alpha-beta memory T cell	ChIP-seq POLR2AphosphoS5
esophagus muscularis mucosa male adult (54 years)	ChIP-seq RCOR1
skeletal muscle satellite cell female adult (64 years) and male adult (21 year)	ChIP-seq EGR1
stomach smooth muscle male adult (59 years)	ChIP-seq H3K4ac
skeletal muscle satellite cell female adult (64 years) and male adult (21 year)	ChIP-seq H2BK120ac
skeletal muscle satellite cell female adult (64 years) and male adult (21 year)	ChIP-seq EP300
SJSA1	ChIP-seq H2BK5ac
chorionic villus female embryo (40 weeks)	ChIP-seq ZBTB33
middle frontal area 46 female adult (75 years)	ChIP-seq H3K9me2
gastroesophageal sphincter female adult (53 years)	ChIP-seq ATF3
uterus female embryo (24 weeks) and female embryo (28 weeks)	ChIP-seq H2AFZ
mammary epithelial cell female adult (23 years)	ChIP-seq H3K9ac
Peyer's patch male adult (37 years)	ChIP-seq CHD2
GM12892	ChIP-seq H3K4ac
duodenal mucosa male adult (59 years)	ChIP-seq H4K20me1
liver female adult (25 years)	ChIP-seq RCOR1
CD8-positive, alpha-beta memory T cell	ChIP-seq SUZ12
muscle of leg female embryo (110 days)	ChIP-seq H3K4ac
right atrium auricular region female adult (51 year)	ChIP-seq ETS1
trophoblast female embryo (40 weeks)	ChIP-seq H2BK12ac
SK-N-SH nuclear fraction	ChIP-seq REST
adrenal gland female adult (30 years)	ChIP-seq SMC3
germinal matrix male embryo (20 weeks)	ChIP-seq H3K4ac
lung female adult (30 years)	ChIP-seq ELK1
brain male embryo (122 days)	ChIP-seq TCF12
B cell male adult (21 year)	ChIP-seq H3K18ac
CD8-positive, alpha-beta memory T cell	ChIP-seq SIN3A
tibial nerve male adult (37 years)	ChIP-seq H3K18ac
peripheral blood mononuclear cell female adult (28 years)	ChIP-seq H2AK5ac
subcutaneous adipose tissue male adult (37 years)	ChIP-seq EZH2
melanocyte of skin male child (1 year) and male child (3 years)	ChIP-seq H3K79me2
skeletal muscle satellite cell female adult originated from mesodermal cell	ChIP-seq CEBPB
gastroesophageal sphincter female adult (53 years)	ChIP-seq H3K79me1
omental fat pad female adult (51 year)	ChIP-seq H3K4me2
effector memory CD4-positive, alpha-beta T cell	ChIP-seq FOXA1
ascending aorta female adult (51 year)	ChIP-seq H2BK120ac
skeletal muscle satellite cell female adult (64 years) and male adult (21 year)	ChIP-seq SIN3A
right cardiac atrium male adult (34 years)	ChIP-seq HDAC2
CD14-positive monocyte female	ChIP-seq TCF12
NCI-H460	ChIP-seq H3K4ac
neural stem progenitor cell originated from H1-hESC	ChIP-seq RCOR1
neural stem progenitor cell originated from H9	ChIP-seq H3K4ac
spleen male adult (37 years)	ChIP-seq H4K91ac
mesenchymal stem cell originated from H1-hESC	ChIP-seq RCOR1
A549 cytosolic fraction	ChIP-seq RFX5
duodenal mucosa male adult (76 years)	ChIP-seq H2BK15ac
kidney female embryo (120 days)	ChIP-seq H3K4ac
lower leg skin female adult (53 years)	ChIP-seq RXRA
Peyer's patch male adult (54 years)	ChIP-seq TCF12
suprapubic skin female adult (53 years)	ChIP-seq ZFP36
Peyer's patch female adult (51 year)	ChIP-seq GTF2F1
fibroblast of breast female adult (26 years)	ChIP-seq H4K91ac
osteoblast female adult (56 years) and male adult (62 years)	ChIP-seq ZBTB33
diencephalon female embryo (20 weeks) and male embryo (22 weeks)	ChIP-seq TCF12
ascending aorta female adult (51 year)	microRNA-seq
duodenal mucosa male adult (76 years)	ChIP-seq MAFK
angular gyrus male adult (81 year)	ChIP-seq H3K79me1
A549 cytosolic fraction	ChIP-seq POLR2AphosphoS5
thyroid gland female adult (51 year)	ChIP-seq H2BK12ac
body of pancreas male adult (54 years)	ChIP-seq H2BK120ac
ectodermal cell originated from embryonic stem cell	ChIP-seq SIN3A
cingulate gyrus female adult (75 years)	ChIP-seq RAD21
iPS-20b male adult (55 years)	ChIP-seq EP300
gastroesophageal sphincter male adult (54 years)	ChIP-seq MAZ
fibroblast of villous mesenchyme female newborn and male newborn	ChIP-seq REST
temporal lobe female embryo (20 weeks) and female embryo (24 weeks)	ChIP-seq FOXK2
colonic mucosa female adult (73 years)	ChIP-seq ELF1
HEK293T	ChIP-seq H2BK12ac
gastroesophageal sphincter male adult (37 years)	ChIP-seq KDM1A
sigmoid colon female adult (53 years)	ChIP-seq SUZ12
caudate nucleus male adult (81 year)	microRNA-seq
SK-N-SH nuclear fraction	ChIP-seq USF1
middle frontal area 46 female adult (75 years)	ChIP-seq POLR2A
Loucy	ChIP-seq CHD2
subcutaneous preadipocyte female adult (62 years) and male adult (65 years)	ChIP-seq ETS1
CD4-positive, alpha-beta T cell treated with phorbol 13-acetate 12-myristate , ionomycin	ChIP-seq EZH2phosphoT487
SJCRH30	ChIP-seq H3K14ac
stomach male adult (34 years)	ChIP-seq H3K79me2
subcutaneous abdominal adipose tissue nuclear fraction female adult (81 year)	ChIP-seq BHLHE40
MCF-7 cytosolic fraction	ChIP-seq H4K91ac
ovary female adult (53 years)	polyA RNA-seq
parietal lobe female embryo (24 weeks) and male embryo (22 weeks)	ChIP-seq H2BK5ac
esophagus muscularis mucosa male adult (54 years)	ChIP-seq YY1
SK-N-DZ cytosolic fraction	ChIP-seq SMC3
small intestine male embryo (108 days)	ChIP-seq H3K18ac
chorionic villus embryo (16 weeks)	polyA depleted RNA-seq
SK-N-SH cytosolic fraction	ChIP-seq H3K18ac
adrenal gland male adult (37 years)	ChIP-seq H2BK12ac
duodenal mucosa male adult (59 years)	ChIP-seq HDAC2
colonic mucosa female adult (73 years)	ChIP-seq SP1
SK-N-SH nuclear fraction	ChIP-seq ATF3
hematopoietic multipotent progenitor cell	ChIP-seq H4K91ac
skeletal muscle satellite cell female adult (64 years) and male adult (21 year)	ChIP-seq MAZ
occipital lobe female embryo (20 weeks) and male embryo (22 weeks)	ChIP-seq MAFK
fibroblast of the aortic adventitia female adult (24 years) and male adult (47 years)	ChIP-seq FOXK2
right atrium auricular region female adult (51 year)	ChIP-seq CEBPB
parietal lobe female embryo (24 weeks) and male embryo (22 weeks)	ChIP-seq KDM1A
suprapubic skin female adult (53 years)	ChIP-seq GABPA
parietal lobe female embryo (24 weeks) and male embryo (22 weeks)	ChIP-seq EZH2phosphoT487
layer of hippocampus female adult (75 years)	ChIP-seq NRF1
thyroid gland female adult (51 year)	polyA depleted RNA-seq
suprapubic skin male adult (54 years)	ChIP-seq FOXA1
ovary female adult (53 years)	ChIP-seq H2AFZ
HT1080	ChIP-seq BHLHE40
HUES64	ChIP-seq H3F3A
temporal lobe female adult (75 years)	ChIP-seq FOXK2
esophagus muscularis mucosa female adult (51 year)	ChIP-seq MAFK
HT1080	ChIP-seq ZFP36
temporal lobe female adult (75 years)	ChIP-seq USF1
HUES48	ChIP-seq ATF3
CD8-positive, alpha-beta memory T cell	ChIP-seq RAD21
fibroblast of villous mesenchyme female newborn and male newborn	ChIP-seq GTF2F1
fibroblast of villous mesenchyme female newborn and male newborn	ChIP-seq H3K4me1
HUES48	ChIP-seq H3K14ac
hematopoietic multipotent progenitor cell	ChIP-seq GTF2F1
esophagus muscularis mucosa female adult (51 year)	ChIP-seq CHD2
temporal lobe female embryo (20 weeks) and female embryo (24 weeks)	ChIP-seq ZBTB33
myotube	ChIP-seq H3K4ac
DOHH2	ChIP-seq CHD2
esophagus squamous epithelium male adult (37 years)	ChIP-seq H4K91ac
suprapubic skin male adult (54 years)	ChIP-seq KDM1A
occipital lobe female embryo (20 weeks) and male embryo (22 weeks)	ChIP-seq CEBPB
endothelial cell of umbilical vein nuclear fraction male newborn	ChIP-seq EZH2phosphoT487
esophagus muscularis mucosa female adult (51 year)	ChIP-seq USF1
suprapubic skin male adult (54 years)	ChIP-seq NRF1
lung male child (3 years)	ChIP-seq ATF3
temporal lobe female adult (75 years)	ChIP-seq H4K20me1
tibial nerve male adult (37 years)	ChIP-seq GTF2F1
melanocyte of skin female adult (52 years) and male adult (55 years)	ChIP-seq H3K79me1
upper lobe of left lung male adult (54 years)	ChIP-seq HDAC2
sigmoid colon male adult (37 years)	ChIP-seq REST
diencephalon female embryo (20 weeks) and male embryo (22 weeks)	ChIP-seq CHD2
melanocyte of skin female adult (52 years) and male adult (55 years)	ChIP-seq H3K18ac
temporal lobe female adult (75 years)	ChIP-seq H2AFZ
effector memory CD4-positive, alpha-beta T cell	ChIP-seq TCF12
placental pericyte female newborn and male newborn	ChIP-seq SUZ12
small intestine female adult (30 years)	ChIP-seq CEBPB
fibroblast of dermis female adult (44 years) and female adult (55 years)	ChIP-seq H2BK15ac
gastroesophageal sphincter male adult (54 years)	ChIP-seq H3F3A
testis male adult (54 years)	ChIP-seq ELK1
omental fat pad female adult (51 year)	ChIP-seq H3K9ac
angular gyrus male adult (81 year)	ChIP-seq H3K14ac
myoepithelial cell of mammary gland female adult (33 years)	ChIP-seq H3K4ac
gastrocnemius medialis female adult (51 year)	ChIP-seq H3K4ac
frontal cortex female embryo (20 weeks) and male embryo (22 weeks)	ChIP-seq H3K23ac
UCSF-4	ChIP-seq RCOR1
PC-9	ChIP-seq GTF2F1
fibroblast of dermis female adult (44 years) and female adult (55 years)	ChIP-seq H3F3A
right atrium auricular region female adult (51 year)	ChIP-seq H3K4ac
adrenal gland male embryo (97 days)	ChIP-seq H3K4ac
duodenal mucosa male adult (59 years)	ChIP-seq JUND
parietal lobe female embryo (24 weeks) and male embryo (22 weeks)	ChIP-seq H3F3A
cingulate gyrus female adult (75 years)	small RNA-seq
testis male adult (54 years)	ChIP-seq EGR1
vein endothelial cell male adult (48 years) and male adult (52 years)	ChIP-seq H4K20me1
skeletal muscle satellite cell female adult (64 years) and male adult (21 year)	ChIP-seq RXRA
iPS DF 19.11 male newborn	ChIP-seq H3K4ac
HeLa-S3	ChIP-seq H3K4ac
esophagus muscularis mucosa female adult (51 year)	polyA depleted RNA-seq
CD8-positive, alpha-beta memory T cell	ChIP-seq TAF1
stomach male adult (34 years)	ChIP-seq H4K20me1
mucosa of rectum female adult (50 years)	ChIP-seq H3K4ac
SK-N-DZ cytosolic fraction	ChIP-seq ZBTB33
CD8-positive, alpha-beta T cell	ChIP-seq ELF1
heart left ventricle male child (3 years)	ChIP-seq H2BK12ac
A375	ChIP-seq RCOR1
SK-N-DZ nuclear fraction	ChIP-seq RFX5
chorionic villus female embryo (40 weeks)	ChIP-seq H3F3A
aorta male adult (34 years)	ChIP-seq H2BK12ac
Peyer's patch female adult (53 years)	ChIP-seq H3K4ac
suprapubic skin female adult (51 year)	ChIP-seq CHD2
diencephalon female embryo (20 weeks) and male embryo (22 weeks)	ChIP-seq SP1
A375	ChIP-seq YY1
temporal lobe female adult (75 years)	ChIP-seq CEBPB
neural progenitor cell originated from H9	ChIP-seq MAZ
fibroblast of the aortic adventitia female adult (24 years) and male adult (47 years)	ChIP-seq H3K9me3
chorionic villus male embryo (16 weeks)	ChIP-seq CEBPB
upper lobe of left lung male adult (37 years)	ChIP-seq TCF12
CD4-positive, alpha-beta memory T cell	ChIP-seq H3F3A
mesenchymal stem cell of Wharton's jelly	ChIP-seq H3K9me2
diencephalon female embryo (20 weeks) and male embryo (22 weeks)	ChIP-seq EP300
KMS-11	ChIP-seq GTF2F1
skeletal muscle satellite cell female adult (64 years) and male adult (21 year)	ChIP-seq GABPA
transverse colon male adult (37 years)	ChIP-seq GTF2F1
cingulate gyrus female adult (75 years)	ChIP-seq RFX5
kidney male adult (50 years)	ChIP-seq H3K4ac
NCI-H460 nuclear fraction	ChIP-seq MAFK
gastroesophageal sphincter male adult (54 years)	ChIP-seq H4K91ac
chorionic villus male embryo (38 weeks)	ChIP-seq ATF3
HUES64	ChIP-seq ZFP36
chorionic villus male embryo (16 weeks)	ChIP-seq KDM1A
tibial nerve female adult (51 year)	ChIP-seq H3K79me2
suprapubic skin female adult (51 year)	ChIP-seq USF1
IMR-90 nuclear fraction	ChIP-seq JUND
stomach female embryo (96 days)	ChIP-seq MAX
effector memory CD4-positive, alpha-beta T cell	ChIP-seq SP1
NCI-H929	ChIP-seq H4K91ac
CD4-positive, alpha-beta memory T cell	ChIP-seq POLR2A
diencephalon female embryo (20 weeks) and male embryo (22 weeks)	ChIP-seq ZFP36
tongue female embryo (20 weeks) and female embryo (24 weeks)	ChIP-seq H2BK120ac
right cardiac atrium male adult (34 years)	ChIP-seq ETS1
ascending aorta female adult (51 year)	ChIP-seq H3K9me2
adipocyte originated from mesenchymal stem cell	ChIP-seq H3K4ac
angular gyrus female adult (75 years)	ChIP-seq EP300
temporal lobe female adult (75 years)	ChIP-seq H3K79me2
OCI-LY3	ChIP-seq TCF12
upper lobe of left lung male adult (37 years)	ChIP-seq H4K91ac
CD4-positive, alpha-beta T cell	ChIP-seq FOXK2
neural progenitor cell originated from H9	ChIP-seq H4K91ac
parietal lobe female embryo (24 weeks) and male embryo (22 weeks)	ChIP-seq H3K79me2
HUES48	ChIP-seq CEBPB
skeletal muscle satellite cell female adult (64 years) and male adult (21 year)	ChIP-seq CHD2
muscle layer of colon female adult (77 years)	ChIP-seq GTF2F1
suprapubic skin female adult (51 year)	ChIP-seq SIN3A
mucosa of rectum female adult (50 years)	ChIP-seq FOXA1
HT1080	ChIP-seq FOXK2
ectodermal cell originated from embryonic stem cell	ChIP-seq GABPA
suprapubic skin female adult (53 years)	ChIP-seq EZH2phosphoT487
thyroid gland male adult (54 years)	ChIP-seq MAX
cingulate gyrus male adult (81 year)	ChIP-seq KDM1A
HL-60	ChIP-seq H4K91ac
CD8-positive, alpha-beta T cell	ChIP-seq HDAC2
cingulate gyrus female adult (75 years)	polyA depleted RNA-seq
HT1080	ChIP-seq SMC3
Daoy	ChIP-seq FOXA1
SK-N-DZ nuclear fraction	ChIP-seq ETS1
prostate gland male adult (37 years)	ChIP-seq H2BK120ac
fibroblast of villous mesenchyme female newborn and male newborn	ChIP-seq TAF1
angular gyrus female adult (75 years)	ChIP-seq REST
germinal matrix male embryo (20 weeks)	ChIP-seq TARDBP
chorionic villus male embryo (38 weeks)	ChIP-seq USF1
HT-29	ChIP-seq H4K91ac
Parathyroid adenoma male adult (62 years)	ChIP-seq RCOR1
occipital lobe female embryo (20 weeks) and male embryo (22 weeks)	ChIP-seq POLR2A
fibroblast of villous mesenchyme female newborn and male newborn	ChIP-seq H2AFZ
keratinocyte nuclear fraction female	ChIP-seq H4K91ac
foreskin keratinocyte male newborn	ChIP-seq H3K4ac
diencephalon female embryo (20 weeks) and male embryo (22 weeks)	ChIP-seq H3K4me1
lung female embryo (120 days)	ChIP-seq RCOR1
prostate gland male adult (37 years)	ChIP-seq EZH2
subcutaneous adipose tissue female adult (51 year)	ChIP-seq H3K23ac
thoracic aorta male adult (54 years)	ChIP-seq EZH2
parietal lobe female embryo (24 weeks) and male embryo (22 weeks)	ChIP-seq RCOR1
subcutaneous adipose tissue male adult (37 years)	ChIP-seq POLR2AphosphoS5
esophagus male adult (34 years)	RAMPAGE
middle frontal area 46 male adult (81 year)	ChIP-seq TAF1
subcutaneous adipose tissue male adult (37 years)	ChIP-seq H4K20me1
GM12878 nuclear fraction	ChIP-seq USF2
H9	ChIP-seq ETS1
CD8-positive, alpha-beta memory T cell	ChIP-seq YY1
adrenal gland female adult (53 years)	ChIP-seq H3K4ac
caudate nucleus male adult (81 year)	ChIP-seq MAFK
CD4-positive, alpha-beta memory T cell	ChIP-seq CEBPB
osteoblast	ChIP-seq SUZ12
fibroblast of breast female adult (17 years)	ChIP-seq TCF12
GM12878 nuclear fraction	ChIP-seq HDAC2
SK-MEL-5	ChIP-seq H4K91ac
esophagus squamous epithelium female adult (51 year)	ChIP-seq H2BK15ac
hair follicle dermal papilla cell female adult (47 years) and female adult (70 years)	ChIP-seq H3K27me3
substantia nigra male adult (81 year)	ChIP-seq YY1
naive thymus-derived CD4-positive, alpha-beta T cell	ChIP-seq GABPA
fibroblast of lung female child (11 year) and male adult (45 years)	ATAC-seq
esophagus female adult (30 years)	ChIP-seq H3K9me2
fibroblast of villous mesenchyme female newborn and male newborn	microRNA-seq
CD8-positive, alpha-beta T cell	ChIP-seq USF1
common myeloid progenitor, CD34-positive male adult (42 years)	ChIP-seq CHD2
spleen male adult (54 years)	ChIP-seq H4K91ac
endocrine pancreas male adult (45 years)	ChIP-seq H4K91ac
caudate nucleus female adult (75 years)	ChIP-seq ATF3
colonic mucosa female adult (73 years)	ChIP-seq EP300
liver female child (4 years)	ChIP-seq H4K91ac
spleen female adult (30 years)	ChIP-seq H3K4ac
fibroblast of villous mesenchyme female newborn and male newborn	ChIP-seq ATF3
parietal lobe female embryo (24 weeks) and male embryo (22 weeks)	ChIP-seq EGR1
skeletal muscle satellite cell female adult (64 years) and male adult (21 year)	ChIP-seq RFX5
smooth muscle cell originated from H9	ChIP-seq RCOR1
stomach male child (3 years)	ChIP-seq USF2
prostate gland male adult (37 years)	ChIP-seq GTF2F1
pancreas male adult (34 years)	ChIP-seq H2BK12ac
iPS-18a female adult (48 years)	ChIP-seq TCF12
mucosa of rectum female adult (50 years)	ChIP-seq EZH2
A549 treated with 0.02% ethanol for 1 hour	ChIP-seq H4K91ac
esophagus muscularis mucosa male adult (54 years)	ChIP-seq SMC3
suprapubic skin female adult (51 year)	ChIP-seq TAF1
ovary female adult (30 years)	ChIP-seq H3K4ac
CD4-positive, alpha-beta memory T cell	ChIP-seq H4K20me1
GM23338 male adult (53 years) originated from GM23248	ChIP-seq H3K4ac
subcutaneous adipose tissue female adult (51 year)	ChIP-seq TARDBP
transverse colon male adult (54 years)	ChIP-seq H2BK120ac
neural cell	ChIP-seq H4K91ac
K562 nucleolus fraction	ChIP-seq H4K91ac
aorta female adult (30 years)	ChIP-seq MAFK
uterus female adult (51 year)	ChIP-seq ZFP36
HepG2	ChIP-seq H4K91ac
HUES64	ChIP-seq USF2
placenta embryo (16 weeks)	ChIP-seq H4K91ac
frontal cortex female embryo (20 weeks) and male embryo (22 weeks)	ChIP-seq JUND
skeletal muscle satellite cell female adult originated from mesodermal cell	ChIP-seq H3K4ac
chorionic villus embryo (16 weeks)	ChIP-seq H3K79me2
Peyer's patch male adult (37 years)	ChIP-seq FOXK2
GM12891	ChIP-seq MAZ
thymus female embryo (110 days)	ChIP-seq H3K18ac
parietal lobe female embryo (24 weeks) and male embryo (22 weeks)	ChIP-seq H4K20me1
chorionic villus embryo (16 weeks)	ChIP-seq MAFK
CD4-positive, alpha-beta memory T cell	ChIP-seq H3K79me2
esophagus muscularis mucosa male adult (54 years)	ChIP-seq GABPA
frontal cortex female embryo (20 weeks) and male embryo (22 weeks)	ChIP-seq RFX5
liver male adult (32 years)	ChIP-seq GTF2F1
heart right ventricle male child (3 years)	ChIP-seq EZH2phosphoT487
mesendoderm originated from H1-hESC	ChIP-seq RCOR1
SK-N-MC	ChIP-seq H4K91ac
stomach female adult (53 years)	ChIP-seq H4K91ac
gastrocnemius medialis male adult (54 years)	ChIP-seq BHLHE40
temporal lobe female adult (75 years)	ChIP-seq ZBTB33
heart female embryo (19 weeks) and female embryo (28 weeks)	ChIP-seq H3K4ac
temporal lobe male adult (81 year)	ChIP-seq H3K9me2
spleen male adult (54 years)	ChIP-seq SP1
suprapubic skin male adult (54 years)	ChIP-seq SUZ12
temporal lobe female embryo (20 weeks) and female embryo (24 weeks)	ChIP-seq FOXA1
testis male adult (54 years)	ChIP-seq ETS1
layer of hippocampus female adult (75 years)	ChIP-seq SP1
frontal cortex female embryo (20 weeks) and male embryo (22 weeks)	ChIP-seq H2BK15ac
subcutaneous abdominal adipose tissue nuclear fraction female adult (59 years)	small RNA-seq
thyroid gland female embryo (37 weeks) and female embryo (40 weeks)	ChIP-seq RXRA
esophagus squamous epithelium female adult (51 year)	ChIP-seq H2AFZ
adrenal gland male adult (37 years)	ChIP-seq MAZ
SK-N-SH treated with 6 μM all-trans-retinoic acid for 48 hours	ChIP-seq H3K4ac
chorionic villus male embryo (38 weeks)	ChIP-seq GTF2F1
sigmoid colon female adult (51 year)	ChIP-seq H3K4ac
melanocyte of skin male child (1 year) and male child (3 years)	ChIP-seq H3K4me3
angular gyrus female adult (75 years)	ChIP-seq JUND
Parathyroid adenoma male adult (65 years)	ChIP-seq H2BK12ac
suprapubic skin male adult (54 years)	ChIP-seq SP1
endodermal cell originated from HUES64	ChIP-seq H3K4ac
foreskin melanocyte male newborn	ChIP-seq H3K4ac
adrenal gland female adult (30 years)	ChIP-seq ELF1
subcutaneous preadipocyte female adult (62 years) and male adult (65 years)	ChIP-seq H2AK5ac
temporal lobe female embryo (20 weeks) and female embryo (24 weeks)	ChIP-seq YY1
spinal cord female embryo (24 weeks) and male embryo (22 weeks)	microRNA-seq
SK-N-DZ nuclear fraction	ChIP-seq NRF1
melanocyte of skin male child (1 year) and male child (3 years)	ChIP-seq H3K4me1
HeLa-S3 nuclear fraction	ChIP-seq H3K4ac
CD8-positive, alpha-beta T cell	ChIP-seq H3K9me2
uterus female embryo (24 weeks) and female embryo (28 weeks)	ChIP-seq H3F3A
CD14-positive monocyte female	ChIP-seq H3K4ac
skeletal muscle satellite cell female adult (64 years) and male adult (21 year)	ChIP-seq ELK1
suprapubic skin male adult (54 years)	ChIP-seq RFX5
B cell female adult (27 years) and female adult (43 years)	ChIP-seq TCF12
CD4-positive, alpha-beta memory T cell	polyA RNA-seq
A172	ChIP-seq H3K27me3
ovary female adult (53 years)	ChIP-seq HDAC2
iPS DF 6.9 male newborn	ChIP-seq SMC3
temporal lobe female embryo (20 weeks) and female embryo (24 weeks)	ChIP-seq RXRA
middle frontal area 46 female adult (75 years)	ChIP-seq USF2
SK-N-DZ cytosolic fraction	ChIP-seq FOXK2
effector memory CD4-positive, alpha-beta T cell	polyA depleted RNA-seq
gastroesophageal sphincter male adult (54 years)	ChIP-seq MAX
HUES48	ChIP-seq SP1
HUES48	ChIP-seq EZH2
occipital lobe female embryo (20 weeks) and male embryo (22 weeks)	ChIP-seq TBP
stomach female embryo (96 days)	ChIP-seq H3K4ac
fibroblast of lung female child (11 year) and male adult (45 years)	ChIP-seq HDAC2
esophagus female adult (30 years)	ChIP-seq H4K91ac
A673	ChIP-seq CHD2
NCI-H460 nuclear fraction	ChIP-seq H3F3A
fibroblast of villous mesenchyme female newborn and male newborn	ChIP-seq NRF1
duodenal mucosa male adult (59 years)	ChIP-seq TBP
Caco-2	ChIP-seq H4K91ac
SK-N-SH nuclear fraction	ChIP-seq FOXA1
chorionic villus male embryo (38 weeks)	ChIP-seq ELF1
Peyer's patch male adult (37 years)	ChIP-seq RFX5
parietal lobe female embryo (24 weeks) and male embryo (22 weeks)	ChIP-seq TARDBP
fibroblast of villous mesenchyme female newborn and male newborn	ChIP-seq MAX
CD14-positive monocyte male adult (21 year)	ChIP-seq GTF2F1
body of pancreas male adult (54 years)	ChIP-seq CHD2
NCI-H460 nuclear fraction	ChIP-seq H3K4ac
ectodermal cell originated from embryonic stem cell	ChIP-seq GTF2F1
SJCRH30	ChIP-seq RCOR1
esophagus squamous epithelium female adult (51 year)	ChIP-seq JUND
temporal lobe female adult (75 years)	ChIP-seq ZFP36
Peyer's patch female adult (53 years)	ChIP-seq ZBTB33
HUES64	ChIP-seq H2AFZ
heart right ventricle male child (3 years)	ChIP-seq H3K9me2
CD8-positive, alpha-beta T cell male adult (21 year)	ChIP-seq H3K18ac
cingulate gyrus female adult (75 years)	polyA RNA-seq
ectodermal cell originated from embryonic stem cell	ChIP-seq H3K4ac
smooth muscle cell originated from H9	ChIP-seq H3K4ac
trophoblast female embryo (20 weeks)	ChIP-seq HDAC2
HUES64	ChIP-seq MAFK
SU-DHL-6	ChIP-seq CHD2
Karpas-422	ChIP-seq H3K4ac
HepG2 cytosolic fraction	ChIP-seq H4K91ac
chorionic villus embryo (16 weeks)	ChIP-seq FOXA1
mammary epithelial cell female adult (23 years)	ChIP-seq H3K4me2
cingulate gyrus male adult (81 year)	ChIP-seq ELF1
caudate nucleus male adult (81 year)	ChIP-seq EZH2
esophagus muscularis mucosa female adult (51 year)	ChIP-seq SUZ12
heart right ventricle male adult (34 years)	ChIP-seq MAZ
effector memory CD4-positive, alpha-beta T cell	ChIP-seq H2AFZ
duodenal mucosa male adult (59 years)	ChIP-seq POLR2AphosphoS5
duodenal mucosa male adult (76 years)	ChIP-seq H3K79me2
common myeloid progenitor, CD34-positive male adult (42 years)	ChIP-seq FOXA1
GM12878 cytosolic fraction	ChIP-seq H4K91ac
mucosa of rectum female adult (50 years)	ChIP-seq H3F3A
omental fat pad female adult (51 year)	ChIP-seq H3K27ac
placenta male embryo (16 weeks)	ChIP-seq H3K9ac
adrenal gland male adult (34 years)	ChIP-seq H4K8ac
temporal lobe female adult (75 years)	ChIP-seq POLR2AphosphoS5
HUES64	ChIP-seq POLR2AphosphoS5
small intestine female adult (30 years)	ChIP-seq H3K14ac
brain male embryo (122 days)	ChIP-seq H2BK12ac
K562 cytosolic fraction	ChIP-seq H3K4ac
CD4-positive, alpha-beta memory T cell	ChIP-seq ZFP36
CD8-positive, alpha-beta memory T cell	ATAC-seq
placenta male embryo (16 weeks)	ChIP-seq H3K9me2
endothelial cell of umbilical vein nuclear fraction male newborn	ChIP-seq H2BK12ac
HeLa-S3 cytosolic fraction	ChIP-seq SIN3A
neutrophil male	ChIP-seq H4K91ac
chorionic villus female embryo (40 weeks)	ChIP-seq MAZ
body of pancreas female adult (53 years)	ChIP-seq H4K91ac
colonic mucosa female adult (56 years)	ChIP-seq MAZ
fibroblast of villous mesenchyme female newborn and male newborn	ChIP-seq YY1
liver male adult (78 years)	ChIP-seq MAFK
esophagus squamous epithelium female adult (51 year)	ChIP-seq BHLHE40
lung female embryo (120 days)	ChIP-seq H3K14ac
B cell female adult (27 years)	ChIP-seq ATF3
common myeloid progenitor, CD34-positive female adult (27 years)	microRNA-seq
SK-N-DZ nuclear fraction	ChIP-seq EGR1
aorta female adult (30 years)	ChIP-seq H3K4ac
transverse colon male adult (37 years)	microRNA-seq
right atrium auricular region female adult (51 year)	ChIP-seq MAFK
peripheral blood mononuclear cell female adult (28 years)	ChIP-seq REST
tongue female embryo (20 weeks) and female embryo (24 weeks)	ChIP-seq JUND
placental epithelial cell female newborn and male newborn	ChIP-seq H4K91ac
psoas muscle male child (3 years)	ChIP-seq H3K4ac
Parathyroid adenoma male adult (62 years)	ChIP-seq H2BK120ac
frontal cortex female embryo (20 weeks) and male embryo (22 weeks)	ChIP-seq H4K8ac
B cell male adult (21 year)	ChIP-seq H3F3A
common myeloid progenitor, CD34-positive male adult (42 years)	ChIP-seq CEBPB
small intestine male embryo (108 days)	ChIP-seq TCF12
foreskin fibroblast male newborn	ChIP-seq H3K4ac
Peyer's patch male adult (37 years)	ChIP-seq USF2
thyroid gland male adult (37 years)	ChIP-seq H4K91ac
CD8-positive, alpha-beta memory T cell	ChIP-seq TARDBP
PC-3	ChIP-seq CHD2
frontal cortex female embryo (20 weeks) and male embryo (22 weeks)	ChIP-seq H2AK5ac
chorion female embryo (40 weeks)	ChIP-seq TAF1
HUES64	ChIP-seq H4K20me1
effector memory CD4-positive, alpha-beta T cell	ChIP-seq RFX5
kidney epithelial cell	ChIP-seq H3K4ac
effector memory CD4-positive, alpha-beta T cell	ChIP-seq EP300
CD4-positive, alpha-beta memory T cell	small RNA-seq
colonic mucosa female adult (73 years)	microRNA-seq
effector memory CD4-positive, alpha-beta T cell	ChIP-seq KDM1A
diencephalon female embryo (20 weeks) and male embryo (22 weeks)	ChIP-seq H3K9me2
muscle layer of duodenum male adult (59 years)	ChIP-seq H2BK120ac
esophagus muscularis mucosa male adult (54 years)	polyA RNA-seq
placenta male embryo (16 weeks)	ChIP-seq NRF1
colonic mucosa female adult (73 years)	polyA depleted RNA-seq
fibroblast of villous mesenchyme female newborn and male newborn	ChIP-seq RCOR1
diencephalon female embryo (20 weeks) and male embryo (22 weeks)	ChIP-seq H3K9me3
NCI-H460	ChIP-seq BHLHE40
gastroesophageal sphincter male adult (54 years)	ChIP-seq ELK1
OCI-LY7	ChIP-seq ATF3
GM12878 nuclear fraction	ChIP-seq POLR2AphosphoS5
sigmoid colon female adult (51 year)	ChIP-seq FOXA1
fibroblast of villous mesenchyme female newborn and male newborn	ChIP-seq H3K14ac
SK-MEL-5 nuclear fraction	ChIP-seq H4K91ac
chorionic villus embryo (16 weeks)	ChIP-seq SP1
occipital lobe female embryo (20 weeks) and male embryo (22 weeks)	ChIP-seq GABPA
peripheral blood mononuclear cell female adult (28 years)	ChIP-seq GTF2F1
frontal cortex female embryo (20 weeks) and male embryo (22 weeks)	ChIP-seq USF2
HT1080 nuclear fraction	ChIP-seq H3K4ac
GM12878	ChIP-seq H4K91ac
omental fat pad female adult (53 years)	ChIP-seq REST
adrenal gland female adult (53 years)	ChIP-seq ZBTB33
breast epithelium female adult (53 years)	ChIP-seq H3K4ac
duodenal mucosa male adult (76 years)	ChIP-seq SUZ12
placenta male embryo (16 weeks)	ChIP-seq H3K79me1
diencephalon female embryo (20 weeks) and male embryo (22 weeks)	ChIP-seq H3K27me3
neurosphere female embryo (17 weeks) originated from cortex	ChIP-seq TCF12
skin of body female embryo (24 weeks) and male embryo (22 weeks)	ChIP-seq SUZ12
HEK293	ChIP-seq H3K4ac
right lobe of liver female adult (53 years)	ChIP-seq H3K4ac
OCI-LY1	ChIP-seq H4K91ac
NT2/D1	ChIP-seq H3K4ac
testis male adult (54 years)	ChIP-seq H2BK120ac
thymus female embryo (110 days)	ChIP-seq CHD2
parietal lobe female embryo (24 weeks) and male embryo (22 weeks)	ChIP-seq H3K4me2
cingulate gyrus male adult (81 year)	ChIP-seq H3F3A
GM12878 nuclear fraction	ChIP-seq CEBPB
CD14-positive monocyte male adult (21 year)	ChIP-seq USF2
omental fat pad male adult (37 years)	ChIP-seq EZH2
thyroid gland female embryo (37 weeks) and female embryo (40 weeks)	ChIP-seq FOXA1
middle frontal area 46 female adult (75 years)	ChIP-seq ELK1
gastroesophageal sphincter female adult (51 year)	microRNA-seq
endocrine pancreas male adult (46 years)	ChIP-seq H3K18ac
adrenal gland female adult (51 year)	ChIP-seq H3K4ac
myotube	ChIP-seq TARDBP
duodenal mucosa male adult (76 years)	ChIP-seq H3K79me1
amnion male embryo (16 weeks)	ChIP-seq H2BK12ac
mesodermal cell originated from HUES64	ChIP-seq H3K4ac
mammary epithelial cell female adult (50 years)	ChIP-seq TCF12
keratinocyte nuclear fraction female	ChIP-seq SUZ12
temporal lobe female adult (75 years)	total RNA-seq
cardiac muscle cell	ChIP-seq H2BK120ac
MM.1S	ChIP-seq H4K91ac
placental basal plate female embryo (40 weeks)	ChIP-seq SUZ12
A549 nuclear fraction	ChIP-seq KDM1A
diencephalon female embryo (20 weeks) and male embryo (22 weeks)	ChIP-seq BHLHE40
HUES6	ChIP-seq USF1
esophagus muscularis mucosa female adult (51 year)	ChIP-seq SP1
esophagus muscularis mucosa female adult (51 year)	ChIP-seq CEBPB
GM23248	ChIP-seq H4K91ac
heart right ventricle male child (3 years)	ChIP-seq H3K79me2
omental fat pad female adult (53 years)	ChIP-seq H4K91ac
skin of body female embryo (24 weeks) and male embryo (22 weeks)	ChIP-seq HDAC2
diencephalon female embryo (20 weeks) and male embryo (22 weeks)	ChIP-seq ATF3
OCI-LY3	ChIP-seq H4K91ac
suprapubic skin male adult (54 years)	ChIP-seq YY1
chorionic villus female embryo (40 weeks)	ChIP-seq H4K20me1
iPS-20b male adult (55 years)	ChIP-seq ELF1
temporal lobe female adult (75 years)	ChIP-seq SMC3
iPS DF 19.11 male newborn	ChIP-seq RCOR1
layer of hippocampus female adult (75 years)	ChIP-seq GTF2F1
GM12878 nuclear fraction	ChIP-seq GABPA
liver male adult (78 years)	ChIP-seq CEBPB
fibroblast of villous mesenchyme female newborn and male newborn	ChIP-seq USF1
iPS-18a female adult (48 years)	ChIP-seq H4K91ac
MCF-7 nuclear fraction	ChIP-seq H4K91ac
uterus female embryo (24 weeks) and female embryo (28 weeks)	ChIP-seq TAF1
SK-N-SH nuclear fraction	ChIP-seq TCF12
transverse colon female adult (53 years)	ChIP-seq H3F3A
KMS-11	ChIP-seq H4K91ac
A673	ChIP-seq H3K4ac
chorionic villus embryo (16 weeks)	ChIP-seq H3K4me2
omental fat pad female adult (53 years)	ChIP-seq GTF2F1
A549 cytosolic fraction	ChIP-seq JUND
HCT116	ChIP-seq H4K91ac
CD4-positive, alpha-beta memory T cell	ChIP-seq ETS1
K562	ChIP-seq H2BK120ac
placental basal plate female embryo (40 weeks)	ChIP-seq POLR2A
caudate nucleus female adult (75 years)	ChIP-seq TBP
SK-MEL-5 cytosolic fraction	ChIP-seq H4K91ac
caudate nucleus male adult (81 year)	ATAC-seq
subcutaneous abdominal adipose tissue nuclear fraction female adult (59 years)	ChIP-seq H3K4ac
gastroesophageal sphincter male adult (54 years)	ChIP-seq USF2
subcutaneous preadipocyte female adult (62 years) and male adult (65 years)	ChIP-seq POLR2AphosphoS5
gastroesophageal sphincter male adult (54 years)	ChIP-seq H4K20me1
muscle layer of duodenum male adult (73 years)	CAGE
A172	ChIP-seq H3K4ac
adrenal gland male embryo (97 days)	microRNA-seq
Panc1	ChIP-seq H3K4ac
fibroblast of villous mesenchyme female newborn and male newborn	ChIP-seq H3K27ac
HUES64	ChIP-seq H3K79me1
A549 nuclear fraction	ChIP-seq CEBPB
chorion female embryo (40 weeks)	small RNA-seq
spleen female adult (53 years)	ChIP-seq EZH2
osteoblast female adult (56 years) and male adult (62 years)	ChIP-seq RAD21
heart right ventricle male child (3 years)	ChIP-seq H3K23ac
IMR-90 cytosolic fraction	ChIP-seq FOXA1
chorionic villus male embryo (38 weeks)	ChIP-seq MAX
CD4-positive, alpha-beta T cell	ChIP-seq EGR1
HUES6	ChIP-seq YY1
hair follicle dermal papilla cell female adult (47 years) and female adult (70 years)	ChIP-seq EGR1
thyroid gland female adult (53 years)	ChIP-seq HDAC2
sigmoid colon male adult (34 years)	ChIP-seq H3K4ac
HUES64	ChIP-seq KDM1A
parietal lobe female embryo (24 weeks) and male embryo (22 weeks)	ChIP-seq H2AFZ
skeletal muscle tissue female adult (72 years)	ChIP-seq RCOR1
frontal cortex female embryo (20 weeks) and male embryo (22 weeks)	ChIP-seq ELK1
fibroblast of villous mesenchyme female newborn and male newborn	ChIP-seq HDAC2
gastroesophageal sphincter male adult (54 years)	ChIP-seq H3K79me2
skeletal muscle satellite cell female adult (64 years) and male adult (21 year)	ChIP-seq USF2
RPMI-7951	ChIP-seq ZBTB33
A549 cytosolic fraction	ChIP-seq MAX
GM12891	ChIP-seq H3K79me1
HUES48	ChIP-seq RCOR1
thyroid gland female adult (51 year)	ChIP-seq NRF1
liver female adult (25 years)	ChIP-seq SUZ12
lung female embryo (20 weeks) and female embryo (24 weeks)	ChIP-seq H4K91ac
chorionic villus male embryo (38 weeks)	ChIP-seq USF2
common myeloid progenitor, CD34-positive female adult (27 years)	ChIP-seq HDAC2
parietal lobe female embryo (24 weeks) and male embryo (22 weeks)	ChIP-seq POLR2AphosphoS5
thyroid gland male adult (54 years)	ChIP-seq H2BK12ac
pancreas female adult (30 years)	ChIP-seq FOXA1
occipital lobe female embryo (20 weeks) and male embryo (22 weeks)	ChIP-seq H3K9ac
middle frontal area 46 female adult (75 years)	ChIP-seq SIN3A
Caco-2	ChIP-seq GABPA
cingulate gyrus male adult (81 year)	ChIP-seq FOXK2
gastrocnemius medialis male adult (54 years)	ChIP-seq EZH2
fibroblast of breast female adult (17 years)	ChIP-seq H3K4ac
thyroid gland female adult (51 year)	ChIP-seq GTF2F1
CD4-positive, alpha-beta memory T cell	ChIP-seq ZBTB33
uterus female adult (53 years)	ChIP-seq H4K91ac
mammary stem cell	ChIP-seq ETS1
common myeloid progenitor, CD34-positive male adult (42 years)	ChIP-seq H3F3A
HUES6	ChIP-seq H3K79me2
CD8-positive, alpha-beta T cell	ChIP-seq USF2
skeletal muscle satellite cell female adult (64 years) and male adult (21 year)	ChIP-seq BHLHE40
hepatocyte originated from H9	ChIP-seq H4K91ac
thyroid gland female embryo (37 weeks) and female embryo (40 weeks)	ChIP-seq POLR2AphosphoS5
effector memory CD4-positive, alpha-beta T cell	ChIP-seq REST
aorta female adult (30 years)	ChIP-seq RCOR1
MCF-7	ChIP-seq H4K91ac
GM12878 nuclear fraction	ChIP-seq TAF1
HT1080	ChIP-seq ELF1
adrenal gland male adult (37 years)	ChIP-seq H3K9me2
SU-DHL-6	ChIP-seq H4K91ac
NCI-H460 nuclear fraction	ChIP-seq H3K9me2
fibroblast of dermis female adult (44 years) and female adult (55 years)	ChIP-seq POLR2A
CD4-positive, CD25-positive, alpha-beta regulatory T cell	ChIP-seq CHD2
stomach male adult (34 years)	ChIP-seq GTF2F1
Loucy	ChIP-seq H3K18ac
CD8-positive, alpha-beta memory T cell	ChIP-seq EZH2phosphoT487
adrenal gland female adult (30 years)	ChIP-seq H3K4ac
suprapubic skin female adult (53 years)	ChIP-seq H4K8ac
parietal lobe female embryo (24 weeks) and male embryo (22 weeks)	polyA depleted RNA-seq
chorionic villus female embryo (40 weeks)	ChIP-seq POLR2AphosphoS5
chorionic villus male embryo (38 weeks)	ChIP-seq ZFP36
PC-3	ChIP-seq H4K91ac
cardiac muscle cell	ChIP-seq MAZ
A172	ChIP-seq H3K4me1
upper lobe of left lung female adult (53 years)	ChIP-seq H4K91ac
mucosa of stomach male adult (59 years)	ChIP-seq H2BK120ac
GM12878 nucleolus fraction	ChIP-seq H2AK5ac
body of pancreas female adult (51 year)	ChIP-seq TCF12
H4	ChIP-seq FOXA1
uterus female adult (53 years)	ChIP-seq JUND
effector memory CD4-positive, alpha-beta T cell	ChIP-seq ELK1
GM12878 nuclear fraction	ChIP-seq FOXK2
skeletal muscle satellite cell female adult originated from mesodermal cell	ChIP-seq FOXK2
effector memory CD4-positive, alpha-beta T cell	RAMPAGE
parietal lobe female embryo (24 weeks) and male embryo (22 weeks)	ChIP-seq REST
frontal cortex female embryo (20 weeks) and male embryo (22 weeks)	ChIP-seq H2BK120ac
liver male adult (78 years)	microRNA-seq
occipital lobe female embryo (20 weeks) and male embryo (22 weeks)	ChIP-seq H3K79me1
suprapubic skin male adult (54 years)	ChIP-seq TCF12
gastrocnemius medialis female adult (53 years)	ChIP-seq CEBPB
sigmoid colon male child (3 years)	ChIP-seq H3K18ac
GM12878 nuclear fraction	ChIP-seq MAFK
liver male adult (31 year)	ChIP-seq TBP
metanephros female embryo (20 weeks) and female embryo (24 weeks)	ChIP-seq H2BK120ac
fibroblast of lung female child (11 year) and male adult (45 years)	ChIP-seq SP1
gastroesophageal sphincter male adult (54 years)	ChIP-seq FOXK2
lower leg skin female adult (53 years)	ChIP-seq ZFP36
chorionic villus male embryo (38 weeks)	ChIP-seq RCOR1
M059J	ChIP-seq H3K36me3
frontal cortex female embryo (20 weeks) and male embryo (22 weeks)	ChIP-seq H3K14ac
common myeloid progenitor, CD34-positive male adult (42 years)	ChIP-seq JUND
mucosa of rectum female adult (61 year)	ChIP-seq TCF12
pancreas female adult (30 years)	ChIP-seq H2BK12ac
duodenal mucosa male adult (76 years)	ChIP-seq RAD21
SK-N-MC	ChIP-seq EP300
A375	ChIP-seq ATF3
natural killer cell male adult (21 year)	total RNA-seq
bipolar neuron originated from GM23338 treated with 0.5 μg/mL doxycycline hyclate for 4 days	ChIP-seq H4K91ac
spleen male adult (34 years)	ChIP-seq BHLHE40
DND-41	ChIP-seq GTF2F1
esophagus muscularis mucosa male adult (54 years)	ChIP-seq ATF3
mammary stem cell	ChIP-seq H2BK120ac
cingulate gyrus female adult (75 years)	ChIP-seq H3K18ac
psoas muscle male adult (34 years)	ChIP-seq H3K4ac
temporal lobe female embryo (20 weeks) and female embryo (24 weeks)	ChIP-seq SUZ12
adrenal gland female adult (30 years)	ChIP-seq YY1
thoracic aorta male adult (37 years)	ChIP-seq TCF12
skeletal muscle tissue female adult (72 years)	ChIP-seq FOXK2
Peyer's patch female adult (53 years)	ChIP-seq USF1
subcutaneous abdominal adipose tissue nuclear fraction female adult (41 year)	polyA depleted RNA-seq
HUES64	ChIP-seq ETS1
thoracic aorta male adult (54 years)	ChIP-seq REST
heart right ventricle male child (3 years)	ChIP-seq H3K79me1
chorionic villus male embryo (16 weeks)	ChIP-seq H3K14ac
substantia nigra female adult (75 years)	ChIP-seq GABPA
skin of body female embryo (24 weeks) and male embryo (22 weeks)	ChIP-seq FOXK2
spleen female adult (53 years)	ChIP-seq H4K91ac
neuron originated from H9	ChIP-seq H4K91ac
Peyer's patch male adult (37 years)	ChIP-seq JUND
effector memory CD4-positive, alpha-beta T cell	ChIP-seq ATF3
HUES48	ChIP-seq POLR2A
sigmoid colon female adult (51 year)	ChIP-seq H3F3A
upper lobe of left lung male adult (54 years)	ChIP-seq H4K91ac
diencephalon female embryo (20 weeks) and male embryo (22 weeks)	ChIP-seq MAZ
common myeloid progenitor, CD34-positive female adult (33 years)	ChIP-seq EZH2phosphoT487
gastrocnemius medialis female adult (53 years)	polyA depleted RNA-seq
omental fat pad female adult (53 years)	ChIP-seq H4K20me1
heart right ventricle male child (3 years)	ChIP-seq TBP
Peyer's patch female adult (51 year)	ChIP-seq MAX
mucosa of rectum female adult (50 years)	ChIP-seq TAF1
tibial nerve female adult (51 year)	ChIP-seq H3K79me1
parietal lobe female embryo (24 weeks) and male embryo (22 weeks)	ChIP-seq USF1
layer of hippocampus male adult (81 year)	microRNA-seq
liver female adult (25 years)	ChIP-seq NRF1
diencephalon female embryo (20 weeks) and male embryo (22 weeks)	ChIP-seq H3K36me3
ACC112	ChIP-seq H3K4ac
NCI-H929	ChIP-seq TCF12
lower leg skin female adult (51 year)	ChIP-seq TAF1
iPS-20b male adult (55 years)	ATAC-seq
thyroid gland female embryo (37 weeks) and female embryo (40 weeks)	ChIP-seq EP300
tibial artery female adult (53 years)	ChIP-seq FOXA1
heart left ventricle female adult (51 year)	ChIP-seq H2BK120ac
Karpas-422	ChIP-seq CHD2
GM12878 nuclear fraction	ChIP-seq ELF1
diencephalon female embryo (20 weeks) and male embryo (22 weeks)	ChIP-seq GTF2F1
iPS-20b male adult (55 years)	ChIP-seq ZBTB33
A172	ChIP-seq H2AFZ
heart left ventricle male child (3 years)	ChIP-seq USF2
HUES64	ChIP-seq H4K91ac
GM12891	ChIP-seq FOXA1
small intestine male child (3 years)	ChIP-seq SP1
mammary epithelial cell female adult (23 years)	ChIP-seq CEBPB
common myeloid progenitor, CD34-positive	ChIP-seq H3K4ac
CD4-positive, alpha-beta T cell treated with phorbol 13-acetate 12-myristate , ionomycin	ChIP-seq H2BK120ac
bipolar neuron originated from GM23338 treated with 0.5 μg/mL doxycycline hyclate for 4 days	ChIP-seq MAZ
A549 treated with 100 nM dexamethasone for 1 hour	ChIP-seq EZH2phosphoT487
aorta female adult (30 years)	ChIP-seq EP300
DOHH2	ChIP-seq H4K91ac
mesenchymal stem cell originated from adipose tissue	ChIP-seq H3K4ac
stomach male adult (37 years)	ChIP-seq H4K91ac
common myeloid progenitor, CD34-positive male adult (42 years)	ChIP-seq MAFK
SK-N-SH	ChIP-seq H3K4ac
UCSF-4	ChIP-seq H3K4ac
lower leg skin female adult (51 year)	ChIP-seq MAX
osteoblast female adult (56 years) and male adult (62 years)	ChIP-seq REST
effector memory CD4-positive, alpha-beta T cell	ChIP-seq MAFK
GM12892	ChIP-seq ATF3
lung male child (3 years)	ChIP-seq ZBTB33
subcutaneous adipose tissue female adult (51 year)	ChIP-seq H3K4me1
upper lobe of left lung female adult (51 year)	ChIP-seq H4K91ac
frontal cortex female embryo (20 weeks) and male embryo (22 weeks)	ChIP-seq H2BK12ac
PC-9	ChIP-seq H4K91ac
natural killer cell male adult (21 year)	ChIP-seq NRF1
fibroblast of the aortic adventitia female adult (24 years) and male adult (47 years)	ChIP-seq FOXA1
B cell male adult (37 years)	ATAC-seq
SK-MEL-5 nuclear fraction	ChIP-seq H3K27ac
endocrine pancreas adult (59 years)	ChIP-seq H4K91ac
temporal lobe female adult (75 years)	ChIP-seq MAX
HUES6	ChIP-seq NRF1
iPS-20b male adult (55 years)	ChIP-seq EGR1
small intestine male embryo (108 days)	ChIP-seq MAZ
B cell female adult (27 years)	ChIP-seq POLR2A
omental fat pad female adult (53 years)	ChIP-seq H3K79me1
cingulate gyrus female adult (75 years)	ChIP-seq EGR1
A549 nuclear fraction	ChIP-seq TCF12
GM12878 cytosolic fraction	ChIP-seq KDM1A
frontal cortex female embryo (20 weeks) and male embryo (22 weeks)	ChIP-seq H3K27ac
neurosphere female embryo (17 weeks) originated from ganglionic eminence	ChIP-seq EZH2phosphoT487
rectal smooth muscle tissue female adult (50 years)	ChIP-seq H3K4ac
fibroblast of the aortic adventitia female adult (24 years) and male adult (47 years)	ChIP-seq EP300
hair follicle dermal papilla cell female adult (47 years) and female adult (70 years)	ChIP-seq EZH2phosphoT487
mucosa of rectum female adult (50 years)	ChIP-seq KDM1A
transverse colon female adult (51 year)	ChIP-seq H4K91ac
body of pancreas male adult (54 years)	ChIP-seq KDM1A
thyroid gland female embryo (37 weeks) and female embryo (40 weeks)	ChIP-seq H3K23ac
luminal epithelial cell of mammary gland female adult (33 years)	ChIP-seq H4K91ac
MCF-7 nuclear fraction	ChIP-seq TCF12
skin of body female embryo (24 weeks) and male embryo (22 weeks)	ChIP-seq BHLHE40
IMR-90 cytosolic fraction	ChIP-seq EP300
melanocyte of skin male child (1 year) and male child (3 years)	ChIP-seq H2BK120ac
effector memory CD4-positive, alpha-beta T cell	ChIP-seq TBP
heart left ventricle male child (3 years)	ChIP-seq H3K18ac
temporal lobe female embryo (20 weeks) and female embryo (24 weeks)	ChIP-seq SIN3A
liver female adult (25 years)	ChIP-seq USF1
skin of body female embryo (24 weeks) and male embryo (22 weeks)	ChIP-seq ZBTB33
melanocyte of skin male child (1 year) and male child (3 years)	ChIP-seq POLR2A
heart left ventricle male child (3 years)	ChIP-seq H3F3A
Peyer's patch female adult (51 year)	ChIP-seq H4K91ac
keratinocyte cytosolic fraction female	ChIP-seq H3K4ac
GM12878 nuclear fraction	ChIP-seq YY1
A549 nuclear fraction	ChIP-seq H2BK12ac
CD8-positive, alpha-beta memory T cell	ChIP-seq H4K91ac
liver female adult (25 years)	ChIP-seq H3K9me2
esophagus muscularis mucosa female adult (51 year)	ChIP-seq ETS1
frontal cortex female embryo (20 weeks) and male embryo (22 weeks)	microRNA-seq
placenta female embryo (113 days)	ChIP-seq H2BK15ac
thyroid gland female adult (51 year)	microRNA-seq
tibial nerve female adult (51 year)	ChIP-seq H2BK12ac
tibial nerve female adult (51 year)	ChIP-seq CHD2
stomach male child (3 years)	ChIP-seq CEBPB
placental basal plate female embryo (40 weeks)	ChIP-seq EZH2phosphoT487
diencephalon female embryo (20 weeks) and male embryo (22 weeks)	ChIP-seq ETS1
lung female adult (30 years)	ChIP-seq H3K14ac
hair follicle dermal papilla cell female adult (47 years) and female adult (70 years)	ChIP-seq SP1
stomach female adult (51 year)	ChIP-seq H2BK120ac
endothelial cell of umbilical vein male newborn	ChIP-seq H4K91ac
lower leg skin female adult (53 years)	ChIP-seq ELK1
duodenal mucosa male adult (76 years)	ChIP-seq YY1
liver male adult (78 years)	ChIP-seq ELF1
A375	ChIP-seq USF1
melanocyte of skin female adult (52 years) and male adult (55 years)	ChIP-seq TCF12
colonic mucosa female adult (73 years)	ChIP-seq ZFP36
temporal lobe female embryo (20 weeks) and female embryo (24 weeks)	polyA RNA-seq
tongue female embryo (20 weeks) and female embryo (24 weeks)	ChIP-seq KDM1A
HUES48	ChIP-seq HDAC2
HUES64	ChIP-seq H4K8ac
keratinocyte female	ChIP-seq H3K4ac
thyroid gland female adult (53 years)	ChIP-seq H4K91ac
gastroesophageal sphincter female adult (53 years)	ChIP-seq EZH2
Peyer's patch male adult (54 years)	polyA depleted RNA-seq
middle frontal area 46 female adult (75 years)	DNase-seq read-depth normalized signal
liver female adult (25 years)	ChIP-seq ZFP36
mucosa of rectum female adult (50 years)	ChIP-seq ELK1
SK-N-DZ nuclear fraction	ChIP-seq H4K91ac
placental basal plate female embryo (40 weeks)	total RNA-seq
B cell female adult (27 years) and female adult (43 years)	ChIP-seq H4K91ac
esophagus squamous epithelium male adult (37 years)	ChIP-seq ELF1
skeletal muscle tissue male adult (54 years)	ChIP-seq CHD2
gastrocnemius medialis male adult (37 years)	ChIP-seq HDAC2
neural stem progenitor cell originated from H9	ChIP-seq EZH2phosphoT487
fibroblast of villous mesenchyme female newborn and male newborn	ChIP-seq H3K18ac
Loucy	ChIP-seq SP1
chorionic villus male embryo (38 weeks)	ChIP-seq GABPA
HUES64	ChIP-seq H3K23ac
gastrocnemius medialis male adult (37 years)	small RNA-seq
liver female adult (25 years)	ChIP-seq EZH2phosphoT487
Parathyroid adenoma male adult (65 years)	ChIP-seq MAZ
subcutaneous adipose tissue female adult (53 years)	ChIP-seq FOXA1
SK-N-DZ treated with dimethyl sulfoxide for 72 hours	ChIP-seq H3K4ac
liver female adult (25 years)	ChIP-seq SIN3A
liver male adult (78 years)	ChIP-seq POLR2AphosphoS5
skeletal muscle myoblast male adult (22 years)	ChIP-seq ZFP36
chorionic villus male embryo (16 weeks)	ChIP-seq TBP
stomach female embryo (96 days)	ChIP-seq SUZ12
GM12878 nuclear fraction	ChIP-seq SIN3A
temporal lobe female adult (75 years)	ChIP-seq H3K4me2
suprapubic skin male adult (54 years)	ChIP-seq FOXK2
thyroid gland male adult (54 years)	ChIP-seq EZH2
thymus male child (3 years)	ChIP-seq SMC3
A549 cytosolic fraction	ChIP-seq H3F3A
common myeloid progenitor, CD34-positive female adult (27 years)	ChIP-seq FOXK2
HUES48	ChIP-seq TAF1
rectal smooth muscle tissue female adult (50 years)	ChIP-seq RCOR1
esophagus male adult (34 years)	small RNA-seq
M059J	ChIP-seq H3K79me2
spleen male adult (34 years)	ChIP-seq H4K91ac
spleen female adult (30 years)	microRNA-seq
subcutaneous adipose tissue male adult (37 years)	ChIP-seq H3F3A
gastroesophageal sphincter male adult (54 years)	ChIP-seq USF1
chorionic villus embryo (16 weeks)	ChIP-seq H2AFZ
uterus female adult (51 year)	ChIP-seq CEBPB
tongue female embryo (20 weeks) and female embryo (24 weeks)	ChIP-seq RFX5
psoas muscle male adult (34 years)	ChIP-seq H3K9me2
keratinocyte cytosolic fraction female	ChIP-seq KDM1A
subcutaneous abdominal adipose tissue nuclear fraction female adult (81 year)	ChIP-seq USF2
sigmoid colon male adult (54 years)	ChIP-seq ZFP36
foreskin fibroblast male newborn	ChIP-seq BHLHE40
esophagus squamous epithelium female adult (53 years)	ChIP-seq H4K91ac
frontal cortex female embryo (20 weeks) and male embryo (22 weeks)	ChIP-seq H3K18ac
cingulate gyrus male adult (81 year)	ChIP-seq H3K4ac
Peyer's patch male adult (37 years)	ChIP-seq POLR2AphosphoS5
Daoy	ChIP-seq TBP
HUES64	ChIP-seq ELK1
SK-N-DZ cytosolic fraction	ChIP-seq JUND
Peyer's patch male adult (37 years)	ChIP-seq RXRA
liver female adult (25 years)	ChIP-seq H3K79me1
fibroblast of villous mesenchyme female newborn and male newborn	ChIP-seq H4K8ac
stomach smooth muscle female adult (84 years)	ChIP-seq H2BK120ac
sigmoid colon female adult (51 year)	ChIP-seq ZBTB33
sigmoid colon female adult (51 year)	ChIP-seq TBP
NCI-H460 nuclear fraction	ChIP-seq POLR2AphosphoS5
breast epithelium female adult (51 year)	ChIP-seq H3K4ac
lower leg skin female adult (53 years)	ChIP-seq SIN3A
small intestine female adult (30 years)	ChIP-seq GABPA
mucosa of rectum female adult (61 year)	ChIP-seq SIN3A
stomach male adult (34 years)	ChIP-seq H3K79me1
subcutaneous abdominal adipose tissue nuclear fraction female adult (25 years)	ChIP-seq EZH2phosphoT487
Peyer's patch female adult (53 years)	ChIP-seq BHLHE40
tongue female embryo (20 weeks) and female embryo (24 weeks)	ChIP-seq TARDBP
placenta embryo (16 weeks)	ChIP-seq YY1
esophagus male adult (34 years)	ChIP-seq H4K91ac
HUES48	ChIP-seq FOXA1
neuron originated from H9	ChIP-seq MAZ
cingulate gyrus female adult (75 years)	microRNA-seq
lung male child (3 years)	ChIP-seq H3K4me2
body of pancreas female adult (51 year)	ChIP-seq H3F3A
liver male adult (32 years)	ChIP-seq ETS1
pancreas male adult (34 years)	ChIP-seq ATF3
small intestine male adult (34 years)	ChIP-seq H2BK120ac
stomach male adult (34 years)	ChIP-seq H2AFZ
NCI-H460 cytosolic fraction	ChIP-seq H4K91ac
OCI-LY1	ChIP-seq ELK1
mucosa of rectum female adult (61 year)	ChIP-seq H3K9me2
small intestine female adult (30 years)	ChIP-seq EGR1
K562 nuclear fraction	ChIP-seq H4K91ac
skin of body female embryo (24 weeks) and male embryo (22 weeks)	ChIP-seq ATF3
melanocyte of skin male child (1 year) and male child (3 years)	ChIP-seq FOXA1
gastrocnemius medialis female adult (53 years)	ChIP-seq USF1
colonic mucosa female adult (73 years)	ChIP-seq FOXK2
omental fat pad female adult (53 years)	ChIP-seq SP1
chorionic villus male embryo (38 weeks)	ChIP-seq JUND
liver female adult (25 years)	ChIP-seq KDM1A
muscle of trunk female embryo (115 days)	ChIP-seq RFX5
vagina female adult (51 year)	ChIP-seq H4K91ac
GM12878 nuclear fraction	ChIP-seq ZFP36
body of pancreas male adult (54 years)	small RNA-seq
Daoy	ChIP-seq H4K91ac
B cell female adult (27 years)	microRNA-seq
endocrine pancreas male adult (46 years)	ChIP-seq H2BK12ac
GM12892	ChIP-seq EZH2
B cell male adult (21 year)	ChIP-seq CEBPB
HeLa-S3 G1b phase	ChIP-seq H3K4ac
hair follicle dermal papilla cell female adult (47 years) and female adult (70 years)	DNase-seq read-depth normalized signal
GM12892	ChIP-seq H3F3A
spleen female adult (53 years)	ChIP-seq SUZ12
placenta embryo (16 weeks)	ChIP-seq H3K9me2
gastroesophageal sphincter male adult (54 years)	ChIP-seq GABPA
esophagus squamous epithelium male adult (54 years)	ChIP-seq H2BK120ac
tongue female embryo (20 weeks) and female embryo (24 weeks)	ChIP-seq H3K4me1
B cell male adult (21 year)	ChIP-seq RFX5
placental basal plate female embryo (40 weeks)	small RNA-seq
lung male child (3 years)	ChIP-seq TCF12
tongue female embryo (20 weeks) and female embryo (24 weeks)	ChIP-seq ELK1
OCI-LY7	ChIP-seq H2BK120ac
CD8-positive, alpha-beta T cell	ChIP-seq RXRA
tibial artery female adult (53 years)	ChIP-seq H3K4ac
gastroesophageal sphincter female adult (53 years)	ChIP-seq H4K91ac
GM12878 nucleolus fraction	ChIP-seq MAZ
gastrocnemius medialis female adult (51 year)	ChIP-seq FOXA1
suprapubic skin male adult (37 years)	ChIP-seq H4K91ac
chorionic villus embryo (16 weeks)	ChIP-seq EGR1
IMR-90 nuclear fraction	ChIP-seq RCOR1
tongue female embryo (20 weeks) and female embryo (24 weeks)	ChIP-seq EZH2
endocrine pancreas adult (59 years)	ChIP-seq TCF12
germinal matrix male embryo (20 weeks)	ChIP-seq FOXK2
esophagus squamous epithelium female adult (53 years)	ChIP-seq GTF2F1
tongue female embryo (20 weeks) and female embryo (24 weeks)	ChIP-seq H3K27me3
subcutaneous abdominal adipose tissue nuclear fraction female adult (81 year)	ChIP-seq H3F3A
liver male adult (78 years)	ChIP-seq EP300
esophagus muscularis mucosa male adult (54 years)	ChIP-seq REST
heart right ventricle male child (3 years)	small RNA-seq
body of pancreas male adult (54 years)	ChIP-seq FOXA1
metanephros female embryo (20 weeks) and female embryo (24 weeks)	polyA depleted RNA-seq
A375	ChIP-seq H3K4ac
subcutaneous abdominal adipose tissue nuclear fraction female adult (81 year)	ChIP-seq KDM1A
uterus female embryo (24 weeks) and female embryo (28 weeks)	ChIP-seq H2BK12ac
HUES64	ChIP-seq FOXK2
T-cell	ChIP-seq H3K18ac
muscle of leg female embryo (110 days)	ChIP-seq ELK1
IMR-90 cytosolic fraction	ChIP-seq FOXK2
stomach male adult (37 years)	ChIP-seq JUND
common myeloid progenitor, CD34-positive male adult (42 years)	ChIP-seq H3K9me2
gastrocnemius medialis male adult (54 years)	ChIP-seq H2BK120ac
substantia nigra male adult (81 year)	small RNA-seq
melanocyte of skin female adult (52 years) and male adult (55 years)	ChIP-seq ZBTB33
esophagus muscularis mucosa female adult (51 year)	ChIP-seq RAD21
HEK293T	ChIP-seq ETS1
A549 nuclear fraction	ChIP-seq SP1
trophoblast cell originated from H1-hESC	ChIP-seq ETS1
subcutaneous abdominal adipose tissue nuclear fraction female adult (81 year)	ChIP-seq H2AFZ
A549	ChIP-seq H4K91ac
adrenal gland male adult (54 years)	ChIP-seq H3K18ac
suprapubic skin male adult (54 years)	ChIP-seq ZBTB33
trophoblast female embryo (20 weeks)	small RNA-seq
thymus male child (3 years)	ChIP-seq H4K91ac
GM12878 nuclear fraction	ChIP-seq USF1
right atrium auricular region female adult (51 year)	ChIP-seq H3K9ac
A549 cytosolic fraction	ChIP-seq MAFK
GM12878 nuclear fraction	ChIP-seq SMC3
subcutaneous adipose tissue female adult (53 years)	ChIP-seq H3K4me2
osteoblast	ChIP-seq H3K79me1
suprapubic skin male adult (54 years)	ChIP-seq MAFK
right atrium auricular region female adult (53 years)	ChIP-seq H3K4ac
sigmoid colon male adult (54 years)	ChIP-seq H3K18ac
gastroesophageal sphincter female adult (53 years)	ChIP-seq TARDBP
A549 nuclear fraction	ChIP-seq MAZ
omental fat pad male adult (37 years)	ChIP-seq ETS1
HUES64	ChIP-seq SMC3
fibroblast of dermis	ChIP-seq H2BK120ac
DND-41	ChIP-seq H3K4ac
K562 cytosolic fraction	ChIP-seq EZH2
fibroblast of lung male adult (45 years)	ChIP-seq KDM1A
endocrine pancreas male adult (46 years)	small RNA-seq
heart right ventricle male child (3 years)	ChIP-seq H4K20me1
duodenal mucosa male adult (76 years)	ChIP-seq NRF1
tongue female embryo (20 weeks) and female embryo (24 weeks)	ChIP-seq RCOR1
neurosphere female embryo (17 weeks) originated from cortex	ChIP-seq CEBPB
esophagus muscularis mucosa female adult (51 year)	ChIP-seq EGR1
aorta female adult (30 years)	ChIP-seq ATF3
liver female adult (25 years)	ChIP-seq H3F3A
gastrocnemius medialis female adult (53 years)	ChIP-seq MAFK
common myeloid progenitor, CD34-positive male adult (36 years)	ChIP-seq USF1
lower leg skin female adult (53 years)	ChIP-seq H3K27ac
neurosphere female embryo (17 weeks) originated from ganglionic eminence	ChIP-seq ZBTB33
spleen male adult (54 years)	ChIP-seq MAZ
cingulate gyrus female adult (75 years)	ChIP-seq H3K23ac
vagina female adult (53 years)	ChIP-seq H4K91ac
temporal lobe male adult (81 year)	ChIP-seq EP300
H9	ChIP-seq TARDBP
skeletal muscle myoblast male adult (22 years)	ChIP-seq H3K4ac
transverse colon male adult (37 years)	ChIP-seq MAFK
myoepithelial cell of mammary gland female adult (36 years)	ChIP-seq JUND
trophoblast female embryo (20 weeks)	ChIP-seq H2BK120ac
H4	ChIP-seq H2BK120ac
hair follicle dermal papilla cell female adult (47 years) and female adult (70 years)	ChIP-seq H3K4me2
SK-N-SH nuclear fraction	ChIP-seq H3K4ac
sigmoid colon male adult (54 years)	ChIP-seq TCF12
subcutaneous abdominal adipose tissue nuclear fraction female adult (81 year)	ChIP-seq FOXA1
SK-N-SH nuclear fraction	ChIP-seq HDAC2
GM12878 nuclear fraction	ChIP-seq EZH2phosphoT487
OCI-LY1	ChIP-seq FOXA1
hair follicle dermal papilla cell female adult (47 years) and female adult (70 years)	ChIP-seq H2BK5ac
temporal lobe female adult (75 years)	ChIP-seq HDAC2
adipocyte originated from mesenchymal stem cell	ChIP-seq TCF12
mucosa of rectum female adult (61 year)	RAMPAGE
tibial nerve female adult (51 year)	ChIP-seq TAF1
effector memory CD4-positive, alpha-beta T cell	ChIP-seq H3K4ac
HT1080	ChIP-seq SUZ12
suprapubic skin male adult (37 years)	ChIP-seq H3K9me2
spleen female adult (53 years)	ChIP-seq H4K20me1
omental fat pad male adult (37 years)	ChIP-seq CEBPB
endocrine pancreas male adult (45 years)	ChIP-seq EZH2
A549 nuclear fraction	ChIP-seq HDAC2
B cell male adult (21 year)	ChIP-seq SIN3A
heart right ventricle male child (3 years)	ChIP-seq POLR2AphosphoS5
testis male adult (37 years)	ChIP-seq KDM1A
melanocyte of skin male child (1 year) and male child (3 years)	ChIP-seq KDM1A
transverse colon male adult (54 years)	ChIP-seq H3K79me2
esophagus male adult (34 years)	ChIP-seq EZH2
SK-N-SH cytosolic fraction	ChIP-seq FOXK2
A549 cytosolic fraction	ChIP-seq ZBTB33
neuron originated from H9	ChIP-seq EP300
esophagus muscularis mucosa female adult (51 year)	ChIP-seq FOXK2
SK-N-SH nuclear fraction	ChIP-seq MAFK
KMS-11	polyA depleted RNA-seq
temporal lobe female embryo (20 weeks) and female embryo (24 weeks)	DNase-seq read-depth normalized signal
foreskin melanocyte male newborn	ChIP-seq BHLHE40
common myeloid progenitor, CD34-positive male adult (42 years)	ChIP-seq GABPA
CD4-positive, alpha-beta T cell	ChIP-seq H3K4me2
SJSA1	ChIP-seq TCF12
skeletal muscle myoblast	ChIP-seq H3K4ac
neutrophil	ChIP-seq H4K91ac
gastrocnemius medialis female adult (53 years)	ChIP-seq ZFP36
neurosphere female embryo (17 weeks) originated from ganglionic eminence	ChIP-seq KDM1A
omental fat pad male adult (37 years)	ChIP-seq H3F3A
temporal lobe female embryo (20 weeks) and female embryo (24 weeks)	ChIP-seq MAX
SJSA1	ChIP-seq H3K4ac
HUES64	microRNA-seq
gastrocnemius medialis female adult (53 years)	ChIP-seq JUND
common myeloid progenitor, CD34-positive female adult (27 years)	ChIP-seq ETS1
H7-hESC	ChIP-seq TCF12
uterus female embryo (24 weeks) and female embryo (28 weeks)	ChIP-seq POLR2A
subcutaneous abdominal adipose tissue nuclear fraction female adult (41 year)	ChIP-seq H3K4ac
uterus female embryo (24 weeks) and female embryo (28 weeks)	ChIP-seq YY1
SK-N-SH nuclear fraction	ChIP-seq GTF2F1
neurosphere female embryo (17 weeks) originated from ganglionic eminence	ChIP-seq H3K79me1
H7-hESC	ChIP-seq H4K91ac
heart right ventricle male child (3 years)	ChIP-seq CHD2
CD8-positive, alpha-beta memory T cell	ChIP-seq NRF1
neurosphere female embryo (17 weeks) originated from ganglionic eminence	ChIP-seq H3F3A
heart right ventricle male child (3 years)	ChIP-seq ZFP36
thyroid gland female embryo (37 weeks) and female embryo (40 weeks)	ChIP-seq H3K18ac
HT1080	ChIP-seq ATF3
heart right ventricle male child (3 years)	ChIP-seq KDM1A
thyroid gland female embryo (37 weeks) and female embryo (40 weeks)	ChIP-seq TCF12
gastrocnemius medialis male adult (54 years)	ChIP-seq GABPA
B cell male adult (21 year)	ChIP-seq SUZ12
liver female adult (25 years)	ChIP-seq H2AFZ
heart right ventricle male adult (34 years)	ChIP-seq RXRA
uterus female embryo (24 weeks) and female embryo (28 weeks)	ChIP-seq USF1
esophagus female adult (30 years)	ChIP-seq RCOR1
mucosa of rectum female adult (50 years)	ChIP-seq EP300
M059J	ChIP-seq EZH2
common myeloid progenitor, CD34-positive male adult (42 years)	ChIP-seq KDM1A
occipital lobe female embryo (20 weeks) and male embryo (22 weeks)	ChIP-seq TAF1
duodenal mucosa male adult (59 years)	ChIP-seq REST
testis male adult (37 years)	ChIP-seq H4K91ac
melanocyte of skin male child (1 year) and male child (3 years)	ChIP-seq FOXK2
subcutaneous adipose tissue male adult (37 years)	ChIP-seq H2BK12ac
upper lobe of left lung male adult (54 years)	ChIP-seq GABPA
melanocyte of skin male child (1 year) and male child (3 years)	ChIP-seq H3F3A
A375	ChIP-seq TBP
thyroid gland female embryo (37 weeks) and female embryo (40 weeks)	ChIP-seq SP1
chorionic villus male embryo (38 weeks)	ChIP-seq RFX5
heart right ventricle male child (3 years)	ChIP-seq BHLHE40
gastrocnemius medialis female adult (53 years)	ChIP-seq SUZ12
common myeloid progenitor, CD34-positive male adult (42 years)	ChIP-seq EP300
Peyer's patch male adult (54 years)	ChIP-seq H2BK120ac
SK-N-DZ nuclear fraction	ChIP-seq RCOR1
A375	ChIP-seq USF2
testis male adult (54 years)	ChIP-seq ZBTB33
liver male adult (32 years)	ChIP-seq H3K4ac
suprapubic skin female adult (51 year)	ChIP-seq ATF3
natural killer cell male adult (21 year)	ChIP-seq ZBTB33
transverse colon male adult (37 years)	ChIP-seq EZH2
kidney female embryo (120 days)	ChIP-seq FOXA1
fibroblast of dermis female adult (44 years) and female adult (55 years)	ChIP-seq JUND
adrenal gland male adult (54 years)	ChIP-seq ATF3
common myeloid progenitor, CD34-positive male adult (42 years)	ChIP-seq EGR1
B cell male adult (21 year)	ChIP-seq HDAC2
subcutaneous abdominal adipose tissue nuclear fraction female adult (41 year)	ChIP-seq RCOR1
spleen female adult (53 years)	ChIP-seq TCF12
duodenal mucosa male adult (76 years)	ChIP-seq MAX
neural stem progenitor cell originated from H1-hESC	ChIP-seq TCF12
vagina female adult (51 year)	microRNA-seq
gastrocnemius medialis female adult (53 years)	ChIP-seq CHD2
chorionic villus male embryo (38 weeks)	ChIP-seq RXRA
right cardiac atrium male adult (34 years)	ChIP-seq POLR2A
gastrocnemius medialis male adult (37 years)	ChIP-seq POLR2AphosphoS5
skeletal muscle tissue female adult (72 years)	ChIP-seq FOXA1
common myeloid progenitor, CD34-positive male adult (42 years)	ChIP-seq H3K9ac
frontal cortex female embryo (20 weeks) and male embryo (22 weeks)	ChIP-seq H3K4ac
sigmoid colon male adult (54 years)	ChIP-seq JUND
spleen male adult (34 years)	polyA depleted RNA-seq
spinal cord female embryo (24 weeks) and male embryo (22 weeks)	ChIP-seq H2BK12ac
spleen female adult (53 years)	ChIP-seq KDM1A
GM12892	ChIP-seq SP1
spleen female adult (53 years)	ChIP-seq H3K79me1
hair follicle dermal papilla cell female adult (47 years) and female adult (70 years)	ChIP-seq CEBPB
myoepithelial cell of mammary gland female adult (33 years)	ChIP-seq KDM1A
CD14-positive monocyte male adult (21 year)	ChIP-seq CEBPB
hair follicle dermal papilla cell female adult (47 years) and female adult (70 years)	ChIP-seq H2BK12ac
right atrium auricular region female adult (51 year)	ChIP-seq SIN3A
SK-N-DZ treated with dimethyl sulfoxide for 72 hours	microRNA-seq
neutrophil male	ChIP-seq CHD2
placenta male embryo (16 weeks)	ChIP-seq EP300
tongue female embryo (20 weeks) and female embryo (24 weeks)	ChIP-seq H3K79me2
iPS DF 6.9 male newborn	ChIP-seq H4K91ac
fibroblast of lung female child (11 year) and male adult (45 years)	ChIP-seq H3K9me2
iPS DF 19.11 male newborn	ChIP-seq POLR2AphosphoS5
heart right ventricle male child (3 years)	ChIP-seq REST
peripheral blood mononuclear cell male adult (39 years)	ChIP-seq H4K91ac
heart left ventricle female adult (53 years)	ChIP-seq H3K4ac
osteoblast	ChIP-seq H3K4ac
HUES64	ChIP-seq H3K9me2
GM06990	ChIP-seq USF1
myoepithelial cell of mammary gland female adult (36 years)	ChIP-seq ZBTB33
effector memory CD4-positive, alpha-beta T cell	ChIP-seq JUND
esophagus muscularis mucosa female adult (51 year)	ChIP-seq RFX5
NCI-H929	ChIP-seq EZH2phosphoT487
peripheral blood mononuclear cell female adult (28 years)	ChIP-seq CEBPB
small intestine female adult (30 years)	ChIP-seq ETS1
effector memory CD4-positive, alpha-beta T cell	ChIP-seq MAX
heart right ventricle male child (3 years)	ChIP-seq FOXK2
NCI-H929	ChIP-seq HDAC2
chorionic villus embryo (16 weeks)	ChIP-seq BHLHE40
Peyer's patch male adult (37 years)	ChIP-seq TARDBP
suprapubic skin male adult (37 years)	ChIP-seq TCF12
diencephalon female embryo (20 weeks) and male embryo (22 weeks)	ChIP-seq NRF1
tongue female embryo (20 weeks) and female embryo (24 weeks)	ChIP-seq CEBPB
esophagus muscularis mucosa female adult (51 year)	ChIP-seq NRF1
HeLa-S3 cytosolic fraction	ChIP-seq H3K4ac
SK-N-DZ cytosolic fraction	ChIP-seq KDM1A
HT1080	ChIP-seq SIN3A
iPS-20b male adult (55 years)	ChIP-seq MAX
gastrocnemius medialis female adult (53 years)	small RNA-seq
SK-MEL-5	ChIP-seq EZH2
subcutaneous abdominal adipose tissue nuclear fraction female adult (59 years)	polyA RNA-seq
ectodermal cell originated from embryonic stem cell	polyA depleted RNA-seq
subcutaneous adipose tissue female adult (51 year)	ATAC-seq
liver male adult (78 years)	ChIP-seq RFX5
right atrium auricular region female adult (51 year)	polyA depleted RNA-seq
heart left ventricle male child (3 years)	ChIP-seq CEBPB
prostate gland male adult (54 years)	ChIP-seq H2BK120ac
cingulate gyrus female adult (75 years)	ChIP-seq MAFK
GM12878	microRNA-seq
Caco-2	ChIP-seq EZH2
iPS-15b female adult (48 years)	ChIP-seq H2BK12ac
omental fat pad male adult (37 years)	ChIP-seq KDM1A
placenta female embryo (113 days)	ChIP-seq REST
thyroid gland female embryo (37 weeks) and female embryo (40 weeks)	ChIP-seq EGR1
skeletal muscle satellite cell female adult (64 years) and male adult (21 year)	ChIP-seq H3F3A
epithelial cell of proximal tubule	ChIP-seq H3K79me2
spleen female adult (30 years)	ChIP-seq POLR2AphosphoS5
KMS-11	ChIP-seq TCF12
muscle layer of colon female adult (77 years)	ChIP-seq H3K9me2
B cell male adult (37 years)	ChIP-seq FOXK2
gastrocnemius medialis female adult (53 years)	ChIP-seq REST
Peyer's patch male adult (37 years)	ChIP-seq KDM1A
K562 nucleolus fraction	ChIP-seq BHLHE40
upper lobe of left lung female adult (51 year)	ChIP-seq FOXA1
DND-41	ChIP-seq EZH2
hepatocyte originated from H9	ChIP-seq BHLHE40
hair follicle dermal papilla cell female adult (47 years) and female adult (70 years)	polyA depleted RNA-seq
temporal lobe female embryo (20 weeks) and female embryo (24 weeks)	ChIP-seq RAD21
subcutaneous abdominal adipose tissue nuclear fraction female adult (81 year)	ChIP-seq H3K9me2
suprapubic skin male adult (54 years)	ChIP-seq SMC3
chorionic villus embryo (16 weeks)	CAGE
fibroblast of lung female child (11 year) and male adult (45 years)	ChIP-seq EGR1
common myeloid progenitor, CD34-positive female adult (27 years)	ChIP-seq ZFP36
pancreas female adult (30 years)	ChIP-seq CEBPB
pancreas male adult (34 years)	ChIP-seq H3K9me2
common myeloid progenitor, CD34-positive male adult (42 years)	ChIP-seq H3K79me2
GM12892	ChIP-seq KDM1A
trophoblast female embryo (20 weeks)	RAMPAGE
parietal lobe female embryo (24 weeks) and male embryo (22 weeks)	ChIP-seq ELF1
RPMI-7951	ChIP-seq H3K9me2
keratinocyte female	ChIP-seq H3K9me2
stomach female adult (51 year)	ChIP-seq SUZ12
ascending aorta female adult (51 year)	ChIP-seq H3K18ac
myoepithelial cell of mammary gland female adult (33 years)	ChIP-seq H3K27ac
heart right ventricle male child (3 years)	ChIP-seq TAF1
B cell male adult (21 year)	ChIP-seq FOXA1
pancreas male adult (34 years)	ChIP-seq NRF1
SK-N-MC	ChIP-seq RXRA
subcutaneous abdominal adipose tissue nuclear fraction female adult (49 years)	ChIP-seq H3K4ac
fibroblast of villous mesenchyme female newborn and male newborn	ChIP-seq ZBTB33
muscle layer of colon female adult (77 years)	ChIP-seq H4K91ac
A549 cytosolic fraction	ChIP-seq H3K9me2
OCI-LY1	ChIP-seq SUZ12
HEK293T	ChIP-seq H3K4ac
SK-N-DZ nuclear fraction	ChIP-seq ZFP36
B cell male adult (21 year)	ChIP-seq REST
iPS-20b male adult (55 years)	ChIP-seq CHD2
chorion female embryo (40 weeks)	ChIP-seq ZBTB33
GM06990	ChIP-seq H4K8ac
T-cell	ChIP-seq MAX
mammary epithelial cell female	ChIP-seq H3F3A
B cell male adult (37 years)	ChIP-seq CHD2
gastrocnemius medialis female adult (53 years)	ChIP-seq ZBTB33
chorionic villus embryo (16 weeks)	ChIP-seq CHD2
GM12892	ChIP-seq FOXK2
CD4-positive, alpha-beta memory T cell	ChIP-seq CTCF
angular gyrus male adult (81 year)	small RNA-seq
small intestine male embryo (108 days)	ChIP-seq KDM1A
pancreas male adult (34 years)	ChIP-seq SMC3
stomach smooth muscle male adult (59 years)	ChIP-seq MAX
B cell male adult (21 year)	ChIP-seq ZFP36
neurosphere female embryo (17 weeks) originated from ganglionic eminence	ChIP-seq FOXA1
peripheral blood mononuclear cell female adult (28 years)	ChIP-seq HDAC2
common myeloid progenitor, CD34-positive male adult (42 years)	ChIP-seq RFX5
neurosphere embryo (15 weeks) originated from ganglionic eminence	ChIP-seq H3K4ac
heart right ventricle male child (3 years)	microRNA-seq
neurosphere female embryo (17 weeks) originated from ganglionic eminence	ChIP-seq MAX
myoepithelial cell of mammary gland female adult (33 years)	ChIP-seq CEBPB
PC-9	ChIP-seq TCF12
chorionic villus female embryo (40 weeks)	ChIP-seq H3K23ac
NCI-H460 nuclear fraction	ChIP-seq H4K20me1
liver female adult (25 years)	small RNA-seq
stomach male adult (54 years)	polyA depleted RNA-seq
epithelial cell of proximal tubule	ChIP-seq FOXA1
CD14-positive monocyte male adult (21 year)	ChIP-seq H4K91ac
muscle of trunk female embryo (115 days)	ChIP-seq H3K18ac
common myeloid progenitor, CD34-positive female adult (27 years)	ChIP-seq SUZ12
GM12878 nuclear fraction	ChIP-seq TCF12
iPS-15b female adult (48 years)	ChIP-seq REST
fibroblast of villous mesenchyme female newborn and male newborn	ATAC-seq
small intestine male child (3 years)	ChIP-seq H2BK12ac
heart right ventricle male adult (34 years)	ChIP-seq H3K4ac
heart right ventricle male child (3 years)	ChIP-seq RXRA
GM06990	ChIP-seq EZH2phosphoT487
chorion male embryo (16 weeks)	ChIP-seq REST
gastrocnemius medialis female adult (53 years)	ChIP-seq H3K79me2
HUES48	ChIP-seq GABPA
stomach female embryo (96 days)	microRNA-seq
sigmoid colon male adult (54 years)	ChIP-seq SUZ12
esophagus squamous epithelium female adult (51 year)	ChIP-seq MAZ
muscle of trunk female embryo (115 days)	ChIP-seq FOXA1
B cell male adult (21 year)	ChIP-seq YY1
GM12878 nuclear fraction	ChIP-seq H3K79me1
mucosa of rectum female adult (50 years)	ChIP-seq CEBPB
substantia nigra female adult (75 years)	ChIP-seq H3K4ac
skeletal muscle tissue female embryo (19 weeks) and male embryo (22 weeks)	ChIP-seq H2BK12ac
GM23248	ChIP-seq MAX
endocrine pancreas adult (59 years)	ChIP-seq KDM1A
neutrophil male	ChIP-seq EZH2phosphoT487
peripheral blood mononuclear cell female adult (28 years)	ChIP-seq H3K9me2
A375	ChIP-seq EGR1
liver female adult (25 years)	polyA depleted RNA-seq
stomach smooth muscle female adult (84 years)	ChIP-seq RCOR1
melanocyte of skin male child (1 year) and male child (3 years)	ChIP-seq SP1
epithelial cell of proximal tubule	ChIP-seq H3K4ac
K562	ChIP-seq H3K9me2
fibroblast of lung male adult (45 years)	ChIP-seq EZH2
peripheral blood mononuclear cell female adult (28 years)	ChIP-seq MAFK
B cell male adult (21 year)	ChIP-seq MAFK
common myeloid progenitor, CD34-positive male adult (42 years)	ChIP-seq ZBTB33
uterus female adult (51 year)	ChIP-seq H3K4ac
angular gyrus male adult (81 year)	ChIP-seq H2BK12ac
kidney epithelial cell	ChIP-seq TCF12
H1-hESC cytosolic fraction	ChIP-seq H4K91ac
trophoblast female embryo (20 weeks)	ChIP-seq H3F3A
DND-41	small RNA-seq
spleen male child (3 years)	ChIP-seq H3F3A
A549 nuclear fraction	ChIP-seq FOXK2
osteoblast female adult (56 years) and male adult (62 years)	ChIP-seq H3K9me2
esophagus muscularis mucosa female adult (51 year)	ChIP-seq YY1
right cardiac atrium male adult (34 years)	ChIP-seq ELK1
body of pancreas female adult (51 year)	ChIP-seq H2BK12ac
common myeloid progenitor, CD34-positive male adult (36 years)	polyA depleted RNA-seq
spleen male adult (54 years)	ChIP-seq TARDBP
tongue female embryo (20 weeks) and female embryo (24 weeks)	ChIP-seq TBP
upper lobe of left lung male adult (37 years)	ChIP-seq RAD21
tibial nerve female adult (53 years)	ChIP-seq H2BK12ac
BJ	ChIP-seq H3K4ac
cingulate gyrus male adult (81 year)	ChIP-seq CEBPB
effector memory CD4-positive, alpha-beta T cell	microRNA-seq
kidney male adult (50 years)	ChIP-seq KDM1A
heart right ventricle male child (3 years)	ChIP-seq H2AFZ
cerebellum female embryo (19 weeks) and female embryo (37 weeks)	ChIP-seq H4K91ac
heart female embryo (19 weeks) and female embryo (28 weeks)	ChIP-seq H2BK12ac
large intestine male embryo (108 days)	small RNA-seq
peripheral blood mononuclear cell female adult (28 years)	ChIP-seq H3F3A
common myeloid progenitor, CD34-positive male adult (42 years)	ChIP-seq ELF1
mucosa of rectum female adult (50 years)	ChIP-seq H2AFZ
common myeloid progenitor, CD34-positive male adult (36 years)	polyA RNA-seq
common myeloid progenitor, CD34-positive female adult (27 years)	ChIP-seq ATF3
common myeloid progenitor, CD34-positive female adult (33 years)	ChIP-seq H4K8ac
suprapubic skin male adult (54 years)	ChIP-seq EGR1
GM12892	ChIP-seq JUND
right cardiac atrium male adult (34 years)	ChIP-seq EZH2phosphoT487
skin of body female embryo (24 weeks) and male embryo (22 weeks)	ChIP-seq MAFK
liver female adult (25 years)	ChIP-seq H3K79me2
mucosa of rectum female adult (50 years)	ChIP-seq ZBTB33
GM12891	ChIP-seq H3K9me2
subcutaneous abdominal adipose tissue nuclear fraction female adult (25 years)	ChIP-seq FOXK2
SK-N-SH nuclear fraction	ChIP-seq EP300
liver female adult (25 years)	ChIP-seq USF2
endocrine pancreas adult (59 years)	ChIP-seq JUND
iPS DF 19.11 male newborn	total RNA-seq
subcutaneous abdominal adipose tissue nuclear fraction female adult (81 year)	ChIP-seq EGR1
HT1080	ChIP-seq CEBPB
thyroid gland female embryo (37 weeks) and female embryo (40 weeks)	ChIP-seq H3K27ac
HEK293T	ChIP-seq GTF2F1
kidney male adult (50 years)	ChIP-seq FOXK2
heart right ventricle male child (3 years)	ChIP-seq SUZ12
temporal lobe female embryo (20 weeks) and female embryo (24 weeks)	ATAC-seq
spleen male adult (34 years)	microRNA-seq
kidney female embryo (120 days)	small RNA-seq
HEK293T	ChIP-seq RAD21
iPS DF 6.9 male newborn	ChIP-seq TAF1
SK-N-SH nuclear fraction	ChIP-seq MAZ
RPMI-7951	ChIP-seq JUND
temporal lobe male adult (81 year)	ChIP-seq RXRA
suprapubic skin female adult (51 year)	ChIP-seq SP1
neutrophil male	ChIP-seq POLR2A
CD14-positive monocyte female	ChIP-seq EZH2phosphoT487
adrenal gland male adult (37 years)	ChIP-seq KDM1A
sigmoid colon male adult (37 years)	polyA depleted RNA-seq
heart left ventricle male child (3 years)	ChIP-seq ETS1
spleen male adult (54 years)	ChIP-seq H3K79me2
peripheral blood mononuclear cell male adult (32 years)	ChIP-seq ZBTB33
peripheral blood mononuclear cell male adult (32 years)	ChIP-seq H4K91ac
peripheral blood mononuclear cell female adult (28 years)	ChIP-seq FOXK2
uterus female adult (51 year)	ChIP-seq ELK1
HT1080	ChIP-seq GABPA
melanocyte of skin male child (1 year) and male child (3 years)	ChIP-seq TARDBP
temporal lobe male adult (81 year)	ChIP-seq CTCF
mesodermal cell originated from HUES64	ChIP-seq FOXA1
skeletal muscle tissue female adult (72 years)	ChIP-seq H3K79me1
adipocyte originated from mesenchymal stem cell	ChIP-seq EP300
neutrophil	ChIP-seq TCF12
keratinocyte female	ChIP-seq TARDBP
spleen female adult (30 years)	ChIP-seq BHLHE40
gastrocnemius medialis female adult (53 years)	ChIP-seq FOXK2
temporal lobe male adult (81 year)	ChIP-seq USF1
neurosphere female embryo (17 weeks) originated from cortex	ChIP-seq ZFP36
B cell male adult (21 year)	ChIP-seq SMC3
skeletal muscle tissue male adult (54 years)	ChIP-seq TAF1
astrocyte	ChIP-seq ZFP36
K562 nucleolus fraction	ChIP-seq EZH2
hair follicle dermal papilla cell female adult (47 years) and female adult (70 years)	ChIP-seq H4K20me1
gastrocnemius medialis male adult (37 years)	microRNA-seq
heart right ventricle male child (3 years)	ChIP-seq HDAC2
adrenal gland male adult (37 years)	microRNA-seq
transverse colon female adult (53 years)	ChIP-seq H4K91ac
peripheral blood mononuclear cell female adult (28 years)	ChIP-seq ETS1
B cell male adult (21 year)	ChIP-seq KDM1A
subcutaneous abdominal adipose tissue nuclear fraction female adult (59 years)	ChIP-seq ATF3
fibroblast of breast female adult (26 years)	ChIP-seq MAZ
MCF-7	ChIP-seq EZH2
SK-N-SH cytosolic fraction	ChIP-seq ZBTB33
H7-hESC	ChIP-seq H3K9me2
GM12878 nuclear fraction	ChIP-seq TBP
gastrocnemius medialis female adult (53 years)	ChIP-seq RAD21
HeLa-S3 G1b phase	ChIP-seq H3K9me2
heart left ventricle male child (3 years)	ChIP-seq USF1
ascending aorta female adult (51 year)	ChIP-seq ZBTB33
liver female adult (25 years)	total RNA-seq
lung female embryo (120 days)	ChIP-seq EZH2phosphoT487
temporal lobe male adult (81 year)	ChIP-seq FOXA1
sigmoid colon female adult (51 year)	ChIP-seq CEBPB
SK-N-DZ cytosolic fraction	ChIP-seq HDAC2
PC-9	small RNA-seq
endocrine pancreas adult (59 years)	ChIP-seq H3F3A
heart right ventricle male child (3 years)	ChIP-seq EGR1
ascending aorta female adult (51 year)	ChIP-seq H3F3A
heart left ventricle male adult (34 years)	ChIP-seq EZH2
neutrophil	ChIP-seq H3K79me1
neural stem progenitor cell originated from H9	ChIP-seq TCF12
Peyer's patch male adult (37 years)	ChIP-seq ELK1
endothelial cell of umbilical vein cytosolic fraction male newborn	ChIP-seq H3K4ac
hair follicle dermal papilla cell female adult (47 years) and female adult (70 years)	ChIP-seq H3K4ac
gastroesophageal sphincter male adult (37 years)	ChIP-seq H3K9ac
heart left ventricle male child (3 years)	ChIP-seq MAX
DND-41	microRNA-seq
stomach male adult (34 years)	CAGE
A673	small RNA-seq
neural stem progenitor cell originated from H9	ChIP-seq H3K9me2
tongue female embryo (20 weeks) and female embryo (24 weeks)	ChIP-seq ZBTB33
A549 nuclear fraction	ChIP-seq NRF1
HepG2	ChIP-seq H3K9me2
spleen female adult (51 year)	ChIP-seq H3F3A
stomach male adult (54 years)	ChIP-seq H4K91ac
subcutaneous abdominal adipose tissue nuclear fraction female adult (81 year)	ChIP-seq USF1
myoepithelial cell of mammary gland female adult (33 years)	ChIP-seq FOXA1
mammary epithelial cell female adult (50 years)	ChIP-seq FOXK2
esophagus male adult (34 years)	ChIP-seq MAX
right cardiac atrium male adult (34 years)	ChIP-seq H3K23ac
GM06990	ChIP-seq MAFK
esophagus squamous epithelium female adult (51 year)	ChIP-seq H3K14ac
HUES64	ChIP-seq RXRA
luminal epithelial cell of mammary gland female adult (33 years)	ChIP-seq MAFK
muscle of trunk female embryo (115 days)	ChIP-seq H4K20me1
B cell male adult (37 years)	ChIP-seq EZH2
BJ	ChIP-seq ETS1
neural cell	ChIP-seq BHLHE40
heart right ventricle male adult (34 years)	small RNA-seq
thyroid gland female adult (51 year)	ChIP-seq H3K4me2
A549 treated with 100 nM dexamethasone for 1 hour	ChIP-seq H3F3A
OCI-LY7	ChIP-seq CEBPB
myoepithelial cell of mammary gland female adult (33 years)	ChIP-seq EGR1
HeLa-S3 G1b phase	microRNA-seq
iPS DF 6.9 male newborn	ChIP-seq ATF3
heart right ventricle male child (3 years)	ChIP-seq FOXA1
sigmoid colon male adult (54 years)	ChIP-seq H2BK12ac
OCI-LY7	ChIP-seq JUND
skin of body female embryo (24 weeks) and male embryo (22 weeks)	ChIP-seq ZFP36
heart left ventricle male adult (34 years)	ChIP-seq MAFK
endocrine pancreas male adult (45 years)	ChIP-seq H3K9me2
suprapubic skin male adult (54 years)	ChIP-seq TBP
esophagus muscularis mucosa female adult (51 year)	ChIP-seq KDM1A
MCF-7	ChIP-seq BHLHE40
OCI-LY7	ChIP-seq ZFP36
parietal lobe female embryo (24 weeks) and male embryo (22 weeks)	ChIP-seq H3K4me3
astrocyte	ChIP-seq H4K91ac
HUES48	small RNA-seq
chorionic villus male embryo (38 weeks)	ChIP-seq H2BK12ac
body of pancreas male adult (37 years)	ChIP-seq ZFP36
HeLa-S3 nuclear fraction	ChIP-seq H3K9ac
liver female adult (25 years)	ChIP-seq H4K8ac
subcutaneous adipose tissue female adult (51 year)	ChIP-seq BHLHE40
HUES64	ChIP-seq JUND
right cardiac atrium male adult (34 years)	ChIP-seq ZBTB33
brain female embryo (17 weeks)	ChIP-seq H2BK12ac
gastrocnemius medialis female adult (51 year)	ChIP-seq EP300
muscle of trunk female embryo (115 days)	ChIP-seq H3K9me2
BJ	ChIP-seq YY1
adrenal gland male adult (54 years)	ChIP-seq H3F3A
tongue female embryo (20 weeks) and female embryo (24 weeks)	ChIP-seq H3K9me2
gastrocnemius medialis female adult (53 years)	ChIP-seq H3F3A
pancreas male adult (34 years)	ChIP-seq BHLHE40
melanocyte of skin male child (1 year) and male child (3 years)	ChIP-seq H3K27me3
chorionic villus male embryo (38 weeks)	ChIP-seq ETS1
B cell female adult (27 years) and female adult (43 years)	ChIP-seq ELK1
lung male child (3 years)	ChIP-seq JUND
common myeloid progenitor, CD34-positive male adult (42 years)	small RNA-seq
A549 cytosolic fraction	ChIP-seq H3K79me1
luminal epithelial cell of mammary gland female adult (33 years)	ChIP-seq ZBTB33
SK-N-DZ cytosolic fraction	ChIP-seq SP1
SK-N-DZ treated with dimethyl sulfoxide for 72 hours	ChIP-seq POLR2AphosphoS5
tongue female embryo (20 weeks) and female embryo (24 weeks)	ChIP-seq H3K79me1
skeletal muscle tissue female adult (72 years)	total RNA-seq
peripheral blood mononuclear cell female adult (28 years)	ChIP-seq EP300
skeletal muscle satellite cell female adult originated from mesodermal cell	ChIP-seq JUND
sigmoid colon male adult (37 years)	ChIP-seq H4K20me1
suprapubic skin male adult (54 years)	polyA depleted RNA-seq
B cell male adult (21 year)	ChIP-seq GABPA
SK-N-DZ nuclear fraction	ChIP-seq H3K9me3
thyroid gland female adult (51 year)	ChIP-seq FOXK2
SK-N-DZ cytosolic fraction	ChIP-seq YY1
A549 nuclear fraction	ChIP-seq H3K4me1
PC-9	microRNA-seq
mammary epithelial cell female adult (18 years)	ChIP-seq H4K91ac
germinal matrix male embryo (20 weeks)	ChIP-seq YY1
liver male adult (32 years)	small RNA-seq
common myeloid progenitor, CD34-positive male adult (36 years)	ChIP-seq YY1
adrenal gland male embryo (97 days)	ChIP-seq H3K9me2
A549 cytosolic fraction	ChIP-seq EZH2
HL-60	ChIP-seq JUND
duodenal mucosa male adult (59 years)	small RNA-seq
fibroblast of villous mesenchyme female newborn and male newborn	ChIP-seq RFX5
gastrocnemius medialis female adult (53 years)	ChIP-seq ATF3
GM12891	ChIP-seq ETS1
common myeloid progenitor, CD34-positive male adult (42 years)	ChIP-seq SIN3A
A549 treated with 100 nM dexamethasone for 1 hour	ChIP-seq SUZ12
skeletal muscle tissue female adult (72 years)	ChIP-seq HDAC2
SK-N-DZ cytosolic fraction	ChIP-seq EZH2phosphoT487
HEK293T	ChIP-seq CHD2
duodenal mucosa male adult (59 years)	ChIP-seq H3K18ac
RPMI-7951	microRNA-seq
ascending aorta female adult (53 years)	ChIP-seq KDM1A
SK-N-SH nuclear fraction	ChIP-seq SUZ12
effector memory CD4-positive, alpha-beta T cell	ChIP-seq BHLHE40
skeletal muscle tissue female adult (72 years)	small RNA-seq
HEK293T	polyA depleted RNA-seq
transverse colon male adult (37 years)	ChIP-seq H2BK120ac
myoepithelial cell of mammary gland female adult (33 years)	ChIP-seq H3K9me2
liver male adult (78 years)	ChIP-seq CHD2
lower leg skin female adult (51 year)	ChIP-seq H2BK120ac
H1-hESC nuclear fraction	ChIP-seq H3K9me2
HUES48	ChIP-seq RFX5
neuron originated from H9	ChIP-seq MAFK
sigmoid colon male adult (37 years)	ChIP-seq H3K23ac
common myeloid progenitor, CD34-positive male adult (36 years)	ChIP-seq POLR2A
subcutaneous abdominal adipose tissue nuclear fraction female adult (81 year)	RAMPAGE
body of pancreas male adult (54 years)	ChIP-seq JUND
common myeloid progenitor, CD34-positive male adult (36 years)	ChIP-seq USF2
small intestine male embryo (108 days)	ChIP-seq FOXA1
SK-N-DZ cytosolic fraction	ChIP-seq H3K79me1
spleen female adult (51 year)	ChIP-seq USF1
adrenal gland male adult (37 years)	ChIP-seq POLR2AphosphoS5
MM.1S	ChIP-seq TCF12
neurosphere female embryo (17 weeks) originated from cortex	ChIP-seq MAFK
GM12878 nucleolus fraction	ChIP-seq H3K18ac
HeLa-S3	ChIP-seq HDAC2
muscle layer of colon female adult (56 years)	ChIP-seq H2AFZ
Loucy	ChIP-seq TCF12
GM12878 nuclear fraction	ChIP-seq H2AFZ
upper lobe of left lung male adult (54 years)	ChIP-seq ELF1
OCI-LY3	small RNA-seq
cardiac muscle cell	small RNA-seq
HL-60	ChIP-seq MAFK
kidney male adult (50 years)	ChIP-seq EZH2
muscle of trunk female embryo (115 days)	ChIP-seq MAFK
T-cell	ChIP-seq MAFK
SK-MEL-5	ChIP-seq FOXK2
OCI-LY1	ChIP-seq TARDBP
HEK293T	ChIP-seq USF1
A549	ChIP-seq EP300
natural killer cell male adult (21 year)	ChIP-seq H4K91ac
NT2/D1	small RNA-seq
mammary epithelial cell female adult (50 years)	ChIP-seq H3K23ac
B cell female adult (27 years) and female adult (43 years)	ChIP-seq EGR1
temporal lobe female adult (75 years)	ChIP-seq H3K79me1
subcutaneous abdominal adipose tissue nuclear fraction female adult (81 year)	ChIP-seq YY1
iPS-20b male adult (55 years)	ChIP-seq GTF2F1
brain male embryo (122 days)	ChIP-seq RCOR1
OCI-LY1	ChIP-seq MAFK
fibroblast of villous mesenchyme female newborn and male newborn	RAMPAGE
small intestine male embryo (108 days)	ChIP-seq GTF2F1
NCI-H460 nuclear fraction	ChIP-seq ATF3
iPS-20b male adult (55 years)	ChIP-seq CTCF
spleen female adult (51 year)	ChIP-seq RFX5
HeLa-S3 nuclear fraction	ChIP-seq H3K9me3
iPS DF 6.9 male newborn	ChIP-seq MAFK
BJ	ChIP-seq ZBTB33
tongue female embryo (20 weeks) and female embryo (24 weeks)	ChIP-seq NRF1
transverse colon male adult (54 years)	ChIP-seq KDM1A
neurosphere female embryo (17 weeks) originated from cortex	ChIP-seq H2AFZ
placenta embryo (16 weeks)	ChIP-seq HDAC2
subcutaneous abdominal adipose tissue nuclear fraction female adult (81 year)	ChIP-seq POLR2AphosphoS5
layer of hippocampus male adult (73 years)	ChIP-seq H4K91ac
trophoblast female embryo (20 weeks)	ChIP-seq TCF12
SK-N-SH cytosolic fraction	ChIP-seq EGR1
SU-DHL-6	ChIP-seq ETS1
SK-MEL-5	ChIP-seq EGR1
suprapubic skin male adult (54 years)	ChIP-seq USF1
Peyer's patch male adult (54 years)	ChIP-seq SMC3
iPS DF 19.11 male newborn	ChIP-seq USF2
neurosphere female embryo (17 weeks) originated from ganglionic eminence	ChIP-seq H3K9me2
K562 nucleolus fraction	ChIP-seq FOXA1
stomach smooth muscle male adult (59 years)	ChIP-seq H3K79me2
SK-N-DZ cytosolic fraction	ChIP-seq H3F3A
subcutaneous abdominal adipose tissue nuclear fraction female adult (81 year)	ChIP-seq H3K27ac
neurosphere female embryo (17 weeks) originated from ganglionic eminence	ChIP-seq SP1
mucosa of rectum female adult (50 years)	ChIP-seq POLR2A
mammary epithelial cell female adult (23 years)	ChIP-seq SUZ12
omental fat pad male adult (54 years)	ChIP-seq H4K91ac
B cell male adult (21 year)	ChIP-seq SP1
melanocyte of skin female adult (52 years) and male adult (55 years)	ChIP-seq H3K9me2
kidney male adult (50 years)	CAGE
endocrine pancreas adult (59 years)	ChIP-seq ZBTB33
subcutaneous abdominal adipose tissue nuclear fraction female adult (59 years)	ChIP-seq NRF1
HEK293T	microRNA-seq
SK-N-SH cytosolic fraction	ChIP-seq FOXA1
vein endothelial cell male adult (48 years) and male adult (52 years)	ChIP-seq H4K91ac
temporal lobe male adult (81 year)	ChIP-seq GTF2F1
Parathyroid adenoma male adult (65 years)	ChIP-seq H3K9me2
skeletal muscle tissue female adult (72 years)	ChIP-seq EZH2
brain male embryo (122 days)	small RNA-seq
gastroesophageal sphincter male adult (54 years)	ChIP-seq ELF1
thyroid gland female adult (51 year)	ChIP-seq RXRA
CD8-positive, alpha-beta T cell male adult (21 year)	ChIP-seq FOXA1
common myeloid progenitor, CD34-positive male adult (42 years)	ChIP-seq BHLHE40
esophagus muscularis mucosa female adult (51 year)	ChIP-seq RXRA
ascending aorta female adult (51 year)	ChIP-seq POLR2AphosphoS5
upper lobe of left lung male adult (54 years)	ChIP-seq JUND
rectal smooth muscle tissue female adult (50 years)	ChIP-seq ETS1
skeletal muscle tissue female adult (72 years)	ChIP-seq H3K9me2
heart right ventricle male child (3 years)	ChIP-seq SP1
gastrocnemius medialis female adult (53 years)	ChIP-seq SP1
Karpas-422	ChIP-seq EZH2phosphoT487
mammary epithelial cell female	ChIP-seq H3K9me2
BJ	ChIP-seq H3K9me2
stomach female adult (51 year)	ChIP-seq EZH2phosphoT487
uterus female embryo (24 weeks) and female embryo (28 weeks)	ChIP-seq USF2
Karpas-422	ChIP-seq RXRA
GM12892	ChIP-seq HDAC2
melanocyte of skin male child (1 year) and male child (3 years)	ChIP-seq H3K23ac
GM06990	ChIP-seq MAX
suprapubic skin male adult (54 years)	ChIP-seq GABPA
KMS-11	ChIP-seq EZH2
sigmoid colon male child (3 years)	ChIP-seq H4K20me1
kidney male adult (50 years)	ChIP-seq H3F3A
CD4-positive, alpha-beta T cell treated with phorbol 13-acetate 12-myristate , ionomycin	microRNA-seq
OCI-LY3	ChIP-seq EP300
sigmoid colon female adult (51 year)	ChIP-seq H4K8ac
Parathyroid adenoma male adult (62 years)	microRNA-seq
subcutaneous abdominal adipose tissue nuclear fraction female adult (25 years)	ChIP-seq H4K20me1
A549 cytosolic fraction	ChIP-seq REST
Peyer's patch male adult (37 years)	ChIP-seq EZH2
Peyer's patch male adult (37 years)	ChIP-seq ATF3
gastrocnemius medialis female adult (51 year)	ChIP-seq ETS1
KMS-11	ChIP-seq ATF3
brain male embryo (122 days)	ChIP-seq H3K9me2
Peyer's patch male adult (37 years)	ChIP-seq ZFP36
aorta female adult (30 years)	ChIP-seq GTF2F1
neutrophil male	ChIP-seq FOXA1
trophoblast female embryo (20 weeks)	ChIP-seq ZBTB33
HCT116	ChIP-seq BHLHE40
suprapubic skin male adult (37 years)	small RNA-seq
thymus male child (3 years)	small RNA-seq
liver female adult (25 years)	ChIP-seq FOXK2
B cell male adult (37 years)	ChIP-seq H4K91ac
suprapubic skin male adult (54 years)	ChIP-seq H3K9me3
adrenal gland female adult (51 year)	ChIP-seq RCOR1
B cell female adult (27 years) and female adult (43 years)	ChIP-seq EP300
SK-N-DZ cytosolic fraction	ChIP-seq CEBPB
temporal lobe female adult (75 years)	ChIP-seq TARDBP
thyroid gland female embryo (37 weeks) and female embryo (40 weeks)	ChIP-seq GABPA
HepG2 cytosolic fraction	ChIP-seq H3F3A
placental basal plate female embryo (40 weeks)	ChIP-seq H3K9me2
suprapubic skin male adult (54 years)	ChIP-seq TAF1
suprapubic skin female adult (51 year)	ChIP-seq H3F3A
Peyer's patch female adult (53 years)	ChIP-seq SUZ12
HEK293T	small RNA-seq
iPS DF 19.11 male newborn	ChIP-seq SUZ12
lower leg skin female adult (53 years)	ChIP-seq H2AK5ac
common myeloid progenitor, CD34-positive	ChIP-seq TCF12
SK-N-SH nuclear fraction	ChIP-seq ETS1
stomach male adult (37 years)	ChIP-seq ELK1
stomach female embryo (96 days)	ChIP-seq EZH2
endothelial cell of umbilical vein male newborn	ChIP-seq H3K9me2
amnion male embryo (16 weeks)	ChIP-seq ELK1
OCI-LY1	ChIP-seq RFX5
peripheral blood mononuclear cell male adult (32 years)	ChIP-seq EZH2phosphoT487
CD14-positive monocyte female	ChIP-seq CHD2
HT-29	ChIP-seq TCF12
iPS-18a female adult (48 years)	ChIP-seq FOXA1
mesenchymal stem cell originated from adipose tissue	ChIP-seq SUZ12
AG04450	ChIP-seq H3K9me2
common myeloid progenitor, CD34-positive male adult (42 years)	ChIP-seq ELK1
GM12878 nuclear fraction	ChIP-seq RCOR1
mammary epithelial cell female adult (50 years)	ChIP-seq EP300
NCI-H929	ChIP-seq CHD2
trophoblast female embryo (20 weeks)	ChIP-seq EZH2
common myeloid progenitor, CD34-positive male adult (42 years)	ChIP-seq H4K20me1
myoepithelial cell of mammary gland female adult (33 years)	ChIP-seq H3F3A
chorion female embryo (40 weeks)	ChIP-seq H4K91ac
kidney epithelial cell	ChIP-seq H3K9me2
subcutaneous abdominal adipose tissue nuclear fraction female adult (81 year)	microRNA-seq
DND-41	ChIP-seq FOXA1
Caco-2	small RNA-seq
temporal lobe male adult (81 year)	ChIP-seq ATF3
HT1080	ChIP-seq H3K4ac
foreskin melanocyte male newborn	ChIP-seq FOXA1
SK-N-SH cytosolic fraction	ChIP-seq NRF1
small intestine male embryo (108 days)	ChIP-seq H3K9me2
colonic mucosa female adult (73 years)	ChIP-seq H4K91ac
right cardiac atrium male adult (34 years)	ChIP-seq H2BK12ac
B cell female adult (27 years) and female adult (43 years)	ChIP-seq CHD2
common myeloid progenitor, CD34-positive male adult (42 years)	ChIP-seq H2AFZ
SK-N-DZ cytosolic fraction	ChIP-seq H4K20me1
heart left ventricle male child (3 years)	ChIP-seq MAFK
H4	ChIP-seq MAFK
uterus female embryo (24 weeks) and female embryo (28 weeks)	ChIP-seq RAD21
brain female embryo (17 weeks)	ChIP-seq EZH2phosphoT487
stomach male adult (34 years)	ChIP-seq EP300
common myeloid progenitor, CD34-positive male adult (42 years)	ChIP-seq POLR2AphosphoS5
fibroblast of lung female child (11 year) and male adult (45 years)	ChIP-seq POLR2A
SJCRH30	small RNA-seq
subcutaneous abdominal adipose tissue nuclear fraction female adult (59 years)	ChIP-seq ZBTB33
subcutaneous adipose tissue female adult (53 years)	ChIP-seq H4K91ac
neural progenitor cell originated from H9	ChIP-seq TCF12
cingulate gyrus female adult (75 years)	ChIP-seq EP300
HL-60	ChIP-seq RXRA
SK-N-SH cytosolic fraction	ChIP-seq ZFP36
germinal matrix male embryo (20 weeks)	ChIP-seq TBP
omental fat pad male adult (37 years)	ChIP-seq H2BK120ac
subcutaneous abdominal adipose tissue nuclear fraction female adult (59 years)	ChIP-seq CHD2
uterus female embryo (24 weeks) and female embryo (28 weeks)	ChIP-seq MAX
BJ	ChIP-seq H3F3A
trophoblast female embryo (20 weeks)	ChIP-seq KDM1A
stomach female adult (53 years)	ChIP-seq TCF12
chorionic villus male embryo (16 weeks)	ChIP-seq TAF1
trophoblast female embryo (20 weeks)	ChIP-seq JUND
GM06990	ChIP-seq H3K9me2
aorta female adult (30 years)	ChIP-seq KDM1A
foreskin keratinocyte male newborn	ChIP-seq RCOR1
myotube	ChIP-seq EZH2
adrenal gland male adult (37 years)	ChIP-seq ZBTB33
skeletal muscle tissue male adult (54 years)	ChIP-seq ZFP36
stomach male adult (37 years)	ChIP-seq ZBTB33
body of pancreas male adult (37 years)	ChIP-seq EP300
mucosa of rectum female adult (50 years)	ChIP-seq GABPA
subcutaneous abdominal adipose tissue nuclear fraction female adult (59 years)	ChIP-seq SMC3
liver female adult (25 years)	ChIP-seq H3K14ac
NT2/D1	ChIP-seq TCF12
thyroid gland female embryo (37 weeks) and female embryo (40 weeks)	ChIP-seq H4K20me1
caudate nucleus female adult (75 years)	CAGE
neutrophil male	ChIP-seq SUZ12
K562 nuclear fraction	microRNA-seq
HT1080 nuclear fraction	ChIP-seq ZBTB33
thymus female embryo (110 days)	ChIP-seq TCF12
fibroblast of villous mesenchyme female newborn and male newborn	ChIP-seq H3K9me3
chorionic villus female embryo (40 weeks)	ChIP-seq H4K8ac
HepG2 nuclear fraction	ChIP-seq H2AFZ
SU-DHL-6	ChIP-seq HDAC2
thyroid gland female adult (51 year)	ChIP-seq H3F3A
adrenal gland male adult (34 years)	ChIP-seq EZH2phosphoT487
T-cell	ChIP-seq H3K9me2
skeletal muscle tissue female adult (72 years)	ChIP-seq H2AFZ
body of pancreas male adult (37 years)	ChIP-seq H2BK120ac
adrenal gland male adult (37 years)	ChIP-seq RXRA
peripheral blood mononuclear cell male adult (32 years)	ChIP-seq H3K79me1
small intestine male embryo (108 days)	ChIP-seq FOXK2
muscle of trunk female embryo (115 days)	ChIP-seq ZBTB33
mammary epithelial cell female	ChIP-seq ZBTB33
T-cell	ChIP-seq KDM1A
endocrine pancreas adult (59 years)	ChIP-seq H4K20me1
GM12878 nucleolus fraction	ChIP-seq MAFK
kidney male adult (67 years)	ChIP-seq H2BK12ac
MCF-7	ChIP-seq KDM1A
germinal matrix male embryo (20 weeks)	ChIP-seq FOXA1
tibial nerve male adult (37 years)	ChIP-seq H3K9me2
large intestine male embryo (108 days)	ChIP-seq H3K9me2
neural stem progenitor cell originated from H9	ChIP-seq SUZ12
muscle of leg female embryo (110 days)	ChIP-seq MAZ
skin of body female embryo (24 weeks) and male embryo (22 weeks)	ChIP-seq SIN3A
fibroblast of villous mesenchyme female newborn and male newborn	ChIP-seq H2BK15ac
SJCRH30	ChIP-seq EP300
K562 cytosolic fraction	ChIP-seq RXRA
thyroid gland female embryo (37 weeks) and female embryo (40 weeks)	ChIP-seq H3K4me3
mucosa of stomach male adult (59 years)	ChIP-seq RCOR1
caudate nucleus male adult (81 year)	ChIP-seq SP1
kidney male adult (50 years)	ChIP-seq RXRA
pancreas male adult (34 years)	ChIP-seq POLR2AphosphoS5
lung female embryo (120 days)	ChIP-seq NRF1
spleen female adult (30 years)	DNase-seq read-depth normalized signal
cingulate gyrus female adult (75 years)	ChIP-seq BHLHE40
stomach female adult (51 year)	ChIP-seq FOXK2
placental basal plate female embryo (40 weeks)	ChIP-seq FOXA1
Loucy	ChIP-seq SUZ12
endocrine pancreas adult (59 years)	ChIP-seq NRF1
liver male adult (31 year)	RAMPAGE
subcutaneous adipose tissue male adult (37 years)	ChIP-seq GTF2F1
common myeloid progenitor, CD34-positive male adult (36 years)	ChIP-seq TARDBP
CD14-positive monocyte male adult (21 year)	ChIP-seq ZFP36
epithelial cell of proximal tubule	polyA depleted RNA-seq
endocrine pancreas male adult (46 years)	ChIP-seq H3K4ac
subcutaneous adipose tissue female adult (51 year)	ChIP-seq CEBPB
subcutaneous abdominal adipose tissue nuclear fraction female adult (81 year)	ChIP-seq RXRA
thyroid gland female adult (53 years)	ChIP-seq TCF12
melanocyte of skin female adult (52 years) and male adult (55 years)	ChIP-seq EP300
body of pancreas female adult (51 year)	ChIP-seq SUZ12
A549 nuclear fraction	ChIP-seq ETS1
sigmoid colon male adult (54 years)	ChIP-seq USF1
GM12878	ChIP-seq H3K23ac
Loucy	ChIP-seq TBP
omental fat pad female adult (51 year)	microRNA-seq
subcutaneous abdominal adipose tissue nuclear fraction female adult (81 year)	ChIP-seq H3K23ac
duodenal mucosa male adult (76 years)	ChIP-seq BHLHE40
SJCRH30	ChIP-seq EZH2
common myeloid progenitor, CD34-positive male adult (42 years)	ChIP-seq TBP
GM12891	ChIP-seq H2BK12ac
gastrocnemius medialis female adult (53 years)	ChIP-seq YY1
trophoblast female embryo (20 weeks)	ChIP-seq POLR2AphosphoS5
H7-hESC	ChIP-seq H2BK12ac
gastrocnemius medialis female adult (53 years)	ChIP-seq H3K79me1
upper lobe of left lung male adult (54 years)	ChIP-seq H3K4me1
transverse colon male adult (37 years)	ChIP-seq FOXK2
Caco-2	microRNA-seq
Caco-2	ChIP-seq H3K9me2
common myeloid progenitor, CD34-positive	ChIP-seq EZH2
neuron originated from H9	ChIP-seq FOXA1
subcutaneous abdominal adipose tissue nuclear fraction female adult (59 years)	ChIP-seq TBP
H1-hESC nuclear fraction	ChIP-seq H3K4ac
heart left ventricle female adult (51 year)	small RNA-seq
Loucy	small RNA-seq
peripheral blood mononuclear cell female adult (28 years)	ChIP-seq RFX5
Loucy	ChIP-seq FOXA1
mammary epithelial cell female	ChIP-seq YY1
small intestine male child (3 years)	ChIP-seq JUND
HL-60	ChIP-seq ELK1
common myeloid progenitor, CD34-positive male adult (36 years)	ChIP-seq H3K9me2
gastrocnemius medialis female adult (53 years)	ChIP-seq RFX5
liver female adult (25 years)	ChIP-seq HDAC2
stomach smooth muscle male adult (59 years)	ChIP-seq KDM1A
HEK293T	ChIP-seq EZH2
GM12892	ChIP-seq BHLHE40
keratinocyte cytosolic fraction female	ChIP-seq EZH2phosphoT487
adrenal gland male adult (34 years)	ChIP-seq ZFP36
iPS-20b male adult (55 years)	ChIP-seq TBP
breast epithelium female adult (53 years)	ChIP-seq H3K9me2
common myeloid progenitor, CD34-positive	ChIP-seq MAX
adrenal gland male adult (37 years)	ChIP-seq EZH2phosphoT487
peripheral blood mononuclear cell male adult (39 years)	ChIP-seq H3K9me2
HeLa-S3 nuclear fraction	ChIP-seq SMC3
lung female embryo (120 days)	ChIP-seq FOXK2
mesenchymal stem cell of the bone marrow	ChIP-seq H3K9me3
body of pancreas male adult (54 years)	ChIP-seq H3K79me2
mesodermal cell originated from HUES64	ChIP-seq TCF12
SK-N-DZ cytosolic fraction	ChIP-seq H2BK12ac
neuron originated from H9	ChIP-seq KDM1A
GM12878 cytosolic fraction	ChIP-seq SUZ12
placental basal plate female embryo (40 weeks)	DNase-seq read-depth normalized signal
A673	ChIP-seq FOXA1
Peyer's patch male adult (37 years)	ChIP-seq H3K79me1
prostate gland male adult (37 years)	ChIP-seq H3K4me1
suprapubic skin male adult (37 years)	ChIP-seq ZBTB33
kidney female embryo (120 days)	ChIP-seq RCOR1
hematopoietic multipotent progenitor cell	ChIP-seq ATF3
RPMI-7951	ChIP-seq H3K79me1
SU-DHL-6	ChIP-seq POLR2A
K562 nuclear fraction	ChIP-seq ZBTB33
stomach male adult (37 years)	ChIP-seq FOXK2
A549 nuclear fraction	ChIP-seq FOXA1
OCI-LY7	polyA RNA-seq
suprapubic skin male adult (54 years)	polyA RNA-seq
body of pancreas female adult (51 year)	ChIP-seq H3K9ac
spleen female adult (51 year)	microRNA-seq
IMR-90 nuclear fraction	ChIP-seq ELK1
adipocyte originated from mesenchymal stem cell	small RNA-seq
SK-N-SH cytosolic fraction	ChIP-seq H2BK12ac
peripheral blood mononuclear cell female adult (28 years)	ChIP-seq H3K9ac
SK-MEL-5	microRNA-seq
HT1080	ChIP-seq KDM1A
common myeloid progenitor, CD34-positive female adult (33 years)	ChIP-seq MAX
A549 treated with 100 nM dexamethasone for 1 hour	ATAC-seq
placental epithelial cell female newborn and male newborn	ChIP-seq EZH2
esophagus muscularis mucosa female adult (51 year)	ChIP-seq ATF3
endocrine pancreas male adult (46 years)	ChIP-seq RXRA
Daoy	ChIP-seq FOXK2
thyroid gland female adult (53 years)	ChIP-seq EZH2phosphoT487
neural stem progenitor cell originated from H9	microRNA-seq
thyroid gland female embryo (37 weeks) and female embryo (40 weeks)	ChIP-seq H3K36me3
M059J	ChIP-seq H2BK12ac
body of pancreas male adult (37 years)	ChIP-seq HDAC2
large intestine male embryo (108 days)	ChIP-seq EZH2phosphoT487
thyroid gland female adult (51 year)	ChIP-seq CEBPB
cingulate gyrus male adult (81 year)	ChIP-seq MAZ
lower leg skin female adult (51 year)	ChIP-seq H3K27me3
neurosphere female embryo (17 weeks) originated from ganglionic eminence	ChIP-seq JUND
endocrine pancreas male adult (46 years)	ChIP-seq H3K23ac
uterus female adult (53 years)	polyA depleted RNA-seq
gastroesophageal sphincter male adult (54 years)	ChIP-seq TBP
myoepithelial cell of mammary gland female adult (36 years)	ChIP-seq H2BK12ac
GM12892	ChIP-seq GABPA
small intestine male embryo (108 days)	ChIP-seq H3F3A
subcutaneous abdominal adipose tissue nuclear fraction female adult (25 years)	ChIP-seq RFX5
PC-9	ChIP-seq SUZ12
endocrine pancreas male adult (46 years)	ChIP-seq H3K9me2
B cell male adult (21 year)	ChIP-seq H3K79me1
adrenal gland male adult (54 years)	ChIP-seq USF1
HepG2 nuclear fraction	ChIP-seq FOXK2
GM23248	ChIP-seq RXRA
heart left ventricle male child (3 years)	ChIP-seq POLR2A
[truncated: 25,651 more rows]
